# Supplementary material for: Proteomic Analysis of Retinal Mitochondria-Associated ER Membranes Identified Novel Proteins of Retinal Degeneration in Long-Term Diabetes
Source: Cells. 2022 Sep 9;11(18):2819. doi: 10.3390/cells11182819 (PMC9497316; doi:10.3390/cells11182819)
Supplement: Supplementary file 1 [file cells-11-02819-s001.zip]

Archive with 2 entries (2 files):
- cells-1751401 Supplemental Figure S1.pdf
- cells-1751401 Supplemental Table S1. Total MAM Proteins.xlsx
