# Supplementary material for: Proteomic Analysis of Retinal Mitochondria-Associated ER Membranes Identified Novel Proteins of Retinal Degeneration in Long-Term Diabetes
Source: Cells. 2022 Sep 9;11(18):2819. doi: 10.3390/cells11182819 (PMC9497316; doi:10.3390/cells11182819)
Supplement: Supplementary file 1 [file cells-11-02819-s001.zip › cells-1751401 Supplemental Table S1. Total MAM Proteins.xlsx]

## Sheet: Protein_quantification
Entry	Protein names	Gene names	Log2_NDM_1	Log2_NDM_2	Log2_NDM_3	Log2_NDM_2_re	Log2_DM_1	Log2_DM_2	Log2_DM_3	NDM_1	NDM_2	NDM_3	NDM_2_re	DM_1	DM_2	DM_3
P63115	Asc-type amino acid transporter 1 (Asc-1) (D-serine transporter) (Solute carrier family 7 member 10)	Slc7a10 Asc1	26.8491	25.4428	25.9288	25.1902	24.2993	23.8963	25.0326	1.2089e+08	4.561e+07	6.38758e+07	3.8283e+07	2.06453e+07	1.56133e+07	3.43222e+07
Q9D0L4	Uncharacterized aarF domain-containing protein kinase 1 (EC 2.7.11.-)	Adck1	24.0316	23.1282	23.2088	23.1217	22.3598	22.3776	22.35	1.71489e+07	9.16795e+06	9.69498e+06	9.12707e+06	5.38224e+06	5.44908e+06	5.34589e+06
Q8BXK8	Arf-GAP with GTPase, ANK repeat and PH domain-containing protein 1 (AGAP-1) (Centaurin-gamma-2) (Cnt-g2)	Agap1 Centg2 Kiaa1099	28.9402	28.1632	28.71	28.04	27.7935	27.5595	27.6437	5.15076e+08	3.00576e+08	4.39114e+08	2.7599e+08	2.3263e+08	1.97811e+08	2.09696e+08
Q80VQ0	Aldehyde dehydrogenase family 3 member B1 (EC 1.2.1.5) (Aldehyde dehydrogenase 7)	Aldh3b1 Aldh7	21.8647	21.6417	21.7363	22.0999	22.3018	23.3689	23.3804	3.81881e+06	3.27182e+06	3.49372e+06	4.49517e+06	5.17022e+06	1.08324e+07	1.09193e+07
Q3U0L2	Ankyrin repeat domain-containing protein 33B	Ankrd33b	27.4234	28.1417	26.7072	27.9202	25.8872	25.9393	25.9615	1.79993e+08	2.9613e+08	1.09561e+08	2.53988e+08	6.20602e+07	6.43438e+07	6.53417e+07
P41740	Atrial natriuretic peptide receptor 3 (Atrial natriuretic peptide clearance receptor) (Atrial natriuretic peptide receptor type C) (ANP-C) (ANPR-C) (NPR-C)	Npr3 Npr-c	28.1497	27.8145	27.9612	27.7807	26.8691	26.311	26.8242	2.97785e+08	2.36044e+08	2.61308e+08	2.30581e+08	1.22579e+08	8.32525e+07	1.18822e+08
P98197	Probable phospholipid-transporting ATPase IH (EC 3.6.3.1) (ATPase IS) (ATPase class VI type 11A) (P4-ATPase flippase complex alpha subunit ATP11A)	Atp11a	30.3737	29.6186	29.956	29.5325	28.3475	28.3666	28.7419	1.39125e+09	8.24275e+08	1.04148e+09	7.76573e+08	3.41537e+08	3.46089e+08	4.48918e+08
P26453	Basigin (Glycoprotein CE9) (OX-47 antigen) (CD antigen CD147)	Bsg	34.1352	34.1185	34.399	34.1137	33.5473	33.2008	33.616	1.88676e+10	1.86509e+10	2.26532e+10	1.85882e+10	1.25532e+10	9.87295e+09	1.31655e+10
Q8R1R5	CD99 antigen-like protein 2 (MIC2-like protein 1) (Rhombencephalic expression protein 40 kDa) (Protein rhombex-40) (CD antigen CD99)	Cd99l2 Mic2l1 Rhombex40	27.0882	26.3599	26.2086	26.1334	24.9251	25.3622	25.6511	1.42676e+08	8.61218e+07	7.75466e+07	7.3611e+07	3.18578e+07	4.31312e+07	5.26923e+07
Q9WVT6	Carbonic anhydrase 14 (EC 4.2.1.1) (Carbonate dehydratase XIV) (Carbonic anhydrase XIV) (CA-XIV)	Ca14 Car14 Catm	34.0803	33.5645	33.6487	33.4335	32.4961	32.4276	32.6232	1.81629e+10	1.27035e+10	1.34671e+10	1.16007e+10	6.05751e+09	5.77677e+09	6.61534e+09
Q6AY41	Cell cycle control protein 50A (P4-ATPase flippase complex beta subunit TMEM30A) (Transmembrane protein 30A)	Tmem30a Cdc50a	30.2227	29.7023	30.0573	29.618	29.0233	28.8805	29.2407	1.25295e+09	8.73552e+08	1.11727e+09	8.23989e+08	5.45597e+08	4.94208e+08	6.34346e+08
Q811Q2	Chloride intracellular channel protein 6	Clic6 Clic6b	30.7674	29.9191	28.9377	29.8283	27.8481	28.6367	27.7842	1.82775e+09	1.01521e+09	5.14198e+08	9.53233e+08	2.41617e+08	4.17341e+08	2.31138e+08
Q0GA42	Metal transporter CNNM1 (Ancient conserved domain-containing protein 1) (mACDP1) (Cyclin-M1) (Cyclin-like protein 1) (CLP-1)	Cnnm1 Acdp1	25.2205	23.9588	24.2661	23.9285	23.1268	23.2491	23.2065	3.90956e+07	1.6305e+07	2.01755e+07	1.59662e+07	9.15921e+06	9.96968e+06	9.67949e+06
P14881	Beta-crystallin A3 [Cleaved into: Beta-crystallin A3, isoform A1, Delta4 form; Beta-crystallin A3, isoform A1, Delta7 form; Beta-crystallin A3, isoform A1, Delta8 form]	Cryba1	30.3915	29.403	29.3548	29.2012	32.6424	30.7293	33.1881	1.40851e+09	7.09858e+08	6.86569e+08	6.17204e+08	6.70399e+09	1.78013e+09	9.78637e+09
Q9JJV1	Beta-crystallin A2 (Beta-A2 crystallin)	Cryba2	27.4357	25.1807	25.5277	25.161	30.5583	28.3053	31.166	1.81542e+08	3.80313e+07	4.8374e+07	3.75167e+07	1.58116e+09	3.31691e+08	2.4093e+09
P02523	Beta-crystallin B1 (Beta-B1 crystallin) [Cleaved into: Beta-crystallin B1B]	Crybb1	29.2149	27.6554	27.2839	27.6384	32.0101	29.8192	32.6228	6.23088e+08	2.11399e+08	1.63402e+08	2.08918e+08	4.32524e+09	9.47269e+08	6.61356e+09
P62696	Beta-crystallin B2 (Beta-B2 crystallin) (Beta-crystallin Bp)	Crybb2	29.4382	28.0885	27.9905	28.2021	33.8214	31.3121	34.1654	7.27407e+08	2.85409e+08	2.66673e+08	3.08791e+08	1.51792e+10	2.66613e+09	1.92671e+10
P02524	Beta-crystallin B3 (Beta-B3 crystallin) [Cleaved into: Beta-crystallin B3, N-terminally processed]	Crybb3	27.2405	25.9285	25.8853	25.9581	31.5651	28.757	32.0763	1.58565e+08	6.38619e+07	6.19806e+07	6.51895e+07	3.17723e+09	4.53658e+08	4.52823e+09
P10067	Gamma-crystallin D (Gamma-D-crystallin) (Gamma-crystallin 2-2)	Crygd	24.2518	22.1645	22.1067	21.786	26.9674	25.0129	28.0191	1.99764e+07	4.70086e+06	4.51623e+06	3.616e+06	1.31219e+08	3.38551e+07	2.72011e+08
P24622	Alpha-crystallin A chain	Cryaa Crya1	31.9568	29.4069	29.1377	29.3348	34.6118	32.2858	35.191	4.16827e+09	7.11782e+08	5.90653e+08	6.77107e+08	2.6253e+10	5.23581e+09	3.92247e+10
P23928	Alpha-crystallin B chain (Alpha(B)-crystallin)	Cryab	30.3853	28.7937	28.9054	28.721	33.017	30.9351	33.9347	1.40249e+09	4.65342e+08	5.02795e+08	4.42456e+08	8.69191e+09	2.05304e+09	1.64199e+10
Q9ERQ6	Chondroitin sulfate proteoglycan 5 (Acidic leucine-rich EGF-like domain-containing brain protein) (Neuroglycan C)	Cspg5 Caleb Ngc	30.9594	30.7596	31.1667	30.8751	29.9753	29.7127	30.4207	2.08786e+09	1.81787e+09	2.41053e+09	1.96932e+09	1.05551e+09	8.79863e+08	1.43728e+09
Q99KN9	Clathrin interactor 1 (Enthoprotin) (Epsin-4) (Epsin-related protein) (EpsinR)	Clint1 Enth Epn4 Epnr Kiaa0171	23.9981	23.5061	23.1207	23.3812	22.8095	22.2541	22.6829	1.67549e+07	1.19134e+07	9.12065e+06	1.09256e+07	7.35106e+06	5.00222e+06	6.73341e+06
Q5RJL0	Ermin (Juxtanodin) (JN)	Ermn	24.8385	23.5062	23.0675	24.0728	21.7346	22.3732	22.1296	3.00008e+07	1.19141e+07	8.79056e+06	1.76459e+07	3.48961e+06	5.43257e+06	4.58856e+06
Q63618	Espin (Ectoplasmic specialization protein)	Espn	27.681	26.8625	26.4478	26.7457	25.5855	26.2001	25.826	2.15179e+08	1.22016e+08	9.15307e+07	1.12525e+08	5.03489e+07	7.70951e+07	5.94845e+07
P31977	Ezrin (Cytovillin) (Villin-2) (p81)	Ezr Vil2	34.0936	33.9337	33.8582	33.8485	32.8691	33.1381	33.0967	1.83314e+10	1.64078e+10	1.55715e+10	1.5467e+10	7.84473e+09	9.45266e+09	9.18522e+09
Q7TP54	Protein FAM65B	Fam65b	24.9981	24.6015	24.2039	24.8089	25.3912	26.2236	25.6559	3.35097e+07	2.54566e+07	1.9324e+07	2.93907e+07	4.4005e+07	7.83598e+07	5.28701e+07
P35550	rRNA 2'-O-methyltransferase fibrillarin (EC 2.1.1.-) (Histone-glutamine methyltransferase) (Nucleolar protein 1)	Fbl	24.1268	24.1578	24.0986	24.3718	24.7515	25.0524	24.6366	1.83186e+07	1.87163e+07	1.79633e+07	2.1709e+07	2.82461e+07	3.47965e+07	2.60824e+07
P15655	Fibroblast growth factor 2 (FGF-2) (Basic fibroblast growth factor) (bFGF) (Heparin-binding growth factor 2) (HBGF-2)	Fgf2 Fgf-2	24.8756	24.6121	24.4036	24.2352	25.0044	25.8748	26.1049	3.07813e+07	2.56441e+07	2.21929e+07	1.97484e+07	3.36571e+07	6.15285e+07	7.2171e+07
P35846	Folate receptor alpha (FR-alpha) (Folate receptor 1) (Folate-binding protein 1)	Folr1 Fbp1 Folbp1	27.8877	27.4682	26.6886	27.3579	26.025	25.5129	26.3655	2.48333e+08	1.85669e+08	1.08163e+08	1.72004e+08	6.82837e+07	4.78793e+07	8.64562e+07
P50153	Guanine nucleotide-binding protein G(I)/G(S)/G(O) subunit gamma-4	Gng4 Gngt4	27.7657	27.1643	27.3461	27.1653	26.2731	26.3236	26.6939	2.28197e+08	1.50403e+08	1.70607e+08	1.50509e+08	8.10918e+07	8.39814e+07	1.08557e+08
P47819	Glial fibrillary acidic protein (GFAP)	Gfap	31.8047	31.7337	30.8983	32.0315	32.862	32.9186	33.7964	3.7511e+09	3.57117e+09	2.00127e+09	4.38987e+09	7.8063e+09	8.11856e+09	1.49182e+10
Q812E9	Neuronal membrane glycoprotein M6-a (M6a)	Gpm6a m6a	35.1321	34.1692	34.5043	34.0955	33.7725	33.4158	33.791	3.76539e+10	1.93183e+10	2.43681e+10	1.83557e+10	1.46739e+10	1.14594e+10	1.48633e+10
Q9QY42	Prosaposin receptor GPR37 (G-protein coupled receptor 37)	Gpr37	32.5988	31.7054	31.924	31.7626	31.0366	31.0359	31.4406	6.50438e+09	3.50173e+09	4.07445e+09	3.64331e+09	2.20267e+09	2.20156e+09	2.91444e+09
P36970	Phospholipid hydroperoxide glutathione peroxidase, mitochondrial (PHGPx) (EC 1.11.1.12) (Glutathione peroxidase 4) (GPx-4) (GSHPx-4)	Gpx4	29.3028	28.6346	28.4947	28.6452	27.8869	27.933	28.0313	6.62258e+08	4.16742e+08	3.78222e+08	4.19807e+08	2.48202e+08	2.56246e+08	2.74317e+08
P31421	Metabotropic glutamate receptor 2 (mGluR2)	Grm2 Gprc1b Mglur2	25.9259	24.8035	25.3723	24.8885	26.4018	26.8969	27.0399	6.37481e+07	2.92811e+07	4.34346e+07	3.10598e+07	8.86624e+07	1.24961e+08	1.37978e+08
P17809	Solute carrier family 2, facilitated glucose transporter member 1 (Glucose transporter type 1, erythrocyte/brain) (GLUT-1) (GT1)	Slc2a1 Glut-1 Glut1	34.5717	34.1725	34.3303	33.9905	33.0065	32.905	33.2235	2.55339e+10	1.93622e+10	2.15999e+10	1.70666e+10	8.62859e+09	8.04274e+09	1.00295e+10
Q8K2A1	PTB domain-containing engulfment adapter protein 1 (Cell death protein 6 homolog) (PTB domain adapter protein CED-6) (Protein GULP)	Gulp1 Ced6	26.9106	25.7396	26.1247	25.6522	24.9354	25.3082	25.3001	1.26157e+08	5.60259e+07	7.31679e+07	5.27339e+07	3.20862e+07	4.1546e+07	4.13119e+07
E9Q7X6	Protein HEG homolog 1	Heg1	25.7603	26.1	25.8586	26.0824	24.8173	25.1455	25.1605	5.6835e+07	7.19244e+07	6.08421e+07	7.10538e+07	2.95624e+07	3.71157e+07	3.75031e+07
P14602	Heat shock protein beta-1 (HspB1) (Growth-related 25 kDa protein) (Heat shock 25 kDa protein) (HSP 25) (Heat shock 27 kDa protein) (HSP 27) (p25)	Hspb1 Hsp25 Hsp27	23.7266	22.7941	22.248	23.4711	25.8124	25.9112	26.0754	1.38806e+07	7.27306e+06	4.98085e+06	1.16282e+07	5.89244e+07	6.31034e+07	7.0711e+07
Q3B8Q2	Eukaryotic initiation factor 4A-III (eIF-4A-III) (eIF4A-III) (EC 3.6.4.13) (ATP-dependent RNA helicase DDX48) (ATP-dependent RNA helicase eIF4A-3) (DEAD box protein 48) (Eukaryotic translation initiation factor 4A isoform 3) [Cleaved into: Eukaryotic initiation factor 4A-III, N-terminally processed]	Eif4a3 Ddx48	25.6676	25.4501	25.2991	25.3872	27.2007	26.3406	27.3618	5.32982e+07	4.58383e+07	4.12855e+07	4.3883e+07	1.54253e+08	8.49761e+07	1.72471e+08
Q925N6	Immunoglobulin superfamily member 1 (IgSF1) (Inhibin-binding protein) (InhBP)	Igsf1	28.0395	28.1791	28.3751	28.0109	26.906	26.5492	27.2	2.75881e+08	3.03916e+08	3.48134e+08	2.70469e+08	1.25748e+08	9.81986e+07	1.54177e+08
P15208	Insulin receptor (IR) (EC 2.7.10.1) (CD antigen CD220) [Cleaved into: Insulin receptor subunit alpha; Insulin receptor subunit beta]	Insr	28.8959	28.0324	28.191	28.0397	27.4273	27.1655	27.5331	4.99511e+08	2.74526e+08	3.06425e+08	2.75917e+08	1.80478e+08	1.50528e+08	1.94216e+08
Q9WTL4	Insulin receptor-related protein (IRR) (EC 2.7.10.1) (IR-related receptor) [Cleaved into: Insulin receptor-related protein alpha chain; Insulin receptor-related protein beta chain]	Insrr Irr	26.4013	26.7934	25.2309	26.82	24.6778	24.2654	24.042	8.86309e+07	1.16306e+08	3.93783e+07	1.18473e+08	2.68392e+07	2.01654e+07	1.72733e+07
P43406	Integrin alpha-V (Vitronectin receptor subunit alpha) (CD antigen CD51) [Cleaved into: Integrin alpha-V heavy chain; Integrin alpha-V light chain]	Itgav	31.599	30.8191	30.9881	30.7037	29.949	30.0646	30.2426	3.25264e+09	1.89444e+09	2.1298e+09	1.74875e+09	1.03645e+09	1.12289e+09	1.2704e+09
P49655	ATP-sensitive inward rectifier potassium channel 10 (ATP-sensitive inward rectifier potassium channel KAB-2) (BIR10) (Brain-specific inwardly rectifying K(+) channel 1) (BIRK1) (Inward rectifier K(+) channel Kir4.1) (Potassium channel, inwardly rectifying subfamily J member 10)	Kcnj10 Kab-2	28.2022	28.0542	28.15	28.2908	27.2396	26.5971	26.6284	3.0882e+08	2.78719e+08	2.97852e+08	3.28386e+08	1.58462e+08	1.01514e+08	1.03742e+08
O70617	Inward rectifier potassium channel 13 (Inward rectifier K(+) channel Kir7.1) (Potassium channel, inwardly rectifying subfamily J member 13)	Kcnj13	31.7272	31.1393	31.3856	31.0287	30.172	29.7695	30.4211	3.55488e+09	2.36521e+09	2.80539e+09	2.19067e+09	1.20969e+09	9.15205e+08	1.43765e+09
P08699	Galectin-3 (Gal-3) (35 kDa lectin) (Carbohydrate-binding protein 35) (CBP 35) (Galactose-specific lectin 3) (IgE-binding protein) (Laminin-binding protein) (Lectin L-29) (Mac-2 antigen)	Lgals3	19.305	20.2569	18.3096	18.0785	22.6803	24.515	23.2386	647737	1.25293e+06	324889	276798	6.72148e+06	2.39742e+07	9.89725e+06
Q6PFC5	Leucine-rich repeat, immunoglobulin-like domain and transmembrane domain-containing protein 2 (Leucine-rich repeat-containing protein 22)	Lrit2 Lrrc22	26.5963	26.85	27.0622	26.7827	26.2637	25.4205	25.8882	1.01456e+08	1.20966e+08	1.4013e+08	1.15453e+08	8.05665e+07	4.4908e+07	6.21035e+07
P98158	Low-density lipoprotein receptor-related protein 2 (LRP-2) (Glycoprotein 330) (gp330) (Megalin)	Lrp2	25.3344	25.0623	25.0112	24.9886	23.8894	24.5142	24.3081	4.23083e+07	3.50363e+07	3.3815e+07	3.32901e+07	1.55396e+07	2.39616e+07	2.0772e+07
Q99KG5	Lipolysis-stimulated lipoprotein receptor (Lipolysis-stimulated receptor) (Liver-specific bHLH-Zip transcription factor) (Liver-specific gene on mouse chromosome 7 protein)	Lsr Lisch7	25.8077	26	25.5864	26.0283	24.727	25.128	24.9068	5.87332e+07	6.71102e+07	5.03803e+07	6.84399e+07	2.77692e+07	3.6667e+07	3.14558e+07
Q8BH27	Multiple epidermal growth factor-like domains protein 9 (Multiple EGF-like domains protein 9) (Epidermal growth factor-like protein 5) (EGF-like protein 5)	Megf9 Egfl5 Kiaa0818	25.7235	25.6698	25.547	25.5915	24.1065	23.7697	24.634	5.54035e+07	5.33784e+07	4.90246e+07	5.05605e+07	1.80621e+07	1.43015e+07	2.60359e+07
Q9ERE8	Mesoderm development candidate 1	Mesdc1	23.823	23.5292	23.4065	23.7353	22.9221	22.662	23.164	1.48405e+07	1.21062e+07	1.11185e+07	1.39646e+07	7.94791e+06	6.63654e+06	9.39824e+06
Q6AYP2	Microfibrillar-associated protein 3-like	Mfap3l	30.8388	29.9484	30.2589	29.8795	29.0567	28.9102	29.2891	1.92041e+09	1.036e+09	1.28482e+09	9.87734e+08	5.58375e+08	5.04476e+08	6.5598e+08
P70490	Lactadherin (MFGM) (Milk fat globule-EGF factor 8) (MFG-E8) (O-acetyl GD3 ganglioside synthase) (AGS) (SED1)	Mfge8 Ags	29.7594	29.0536	29.1438	29.2162	28.4224	28.0233	28.7509	9.08807e+08	5.57183e+08	5.93152e+08	6.23666e+08	3.59754e+08	2.72802e+08	4.51731e+08
Q8VHK5	Membrane protein MLC1	Mlc1	21.8422	21.2232	21.6698	21.6328	23.123	22.5465	23.6375	3.75972e+06	2.44802e+06	3.33616e+06	3.25171e+06	9.13525e+06	6.12602e+06	1.30494e+07
O35763	Moesin (Membrane-organizing extension spike protein)	Msn	32.8409	32.4558	31.9213	32.4421	31.1308	31.6848	31.3174	7.69275e+09	5.89083e+09	4.06691e+09	5.83504e+09	2.35134e+09	3.4521e+09	2.67602e+09
P53987	Monocarboxylate transporter 1 (MCT 1) (Solute carrier family 16 member 1)	Slc16a1 Mct1	33.3608	32.6015	32.8697	32.5583	31.7789	31.5147	31.8817	1.10304e+10	6.51691e+09	7.84788e+09	6.3246e+09	3.68478e+09	3.068e+09	3.95678e+09
Q9JJ19	Na(+)/H(+) exchange regulatory cofactor NHE-RF1 (NHERF-1) (Ezrin-radixin-moesin-binding phosphoprotein 50) (EBP50) (Regulatory cofactor of Na(+)/H(+) exchanger) (Sodium-hydrogen exchanger regulatory factor 1) (Solute carrier family 9 isoform A3 regulatory factor 1)	Slc9a3r1 Nherf Nherf1	31.6149	30.8548	30.4051	30.8505	29.5256	30.0848	29.4887	3.28873e+09	1.94188e+09	1.4218e+09	1.93608e+09	7.72859e+08	1.13874e+09	7.5333e+08
Q920G2	Na(+)/H(+) exchange regulatory cofactor NHE-RF2 (NHERF-2) (NHE3 kinase A regulatory protein E3KARP) (SRY-interacting protein 1) (SIP-1) (Sodium-hydrogen exchanger regulatory factor 2) (Solute carrier family 9 isoform A3 regulatory factor 2) (Tyrosine kinase activator protein 1) (TKA-1)	Slc9a3r2 Nherf2	25.8944	25.6013	25.5904	25.1348	24.3897	24.3667	24.3402	6.23717e+07	5.09033e+07	5.05217e+07	3.68398e+07	2.19803e+07	2.16318e+07	2.1239e+07
Q99JD3	Mitochondrial 2-oxodicarboxylate carrier (Solute carrier family 25 member 21)	Slc25a21 Odc	27.5761	27.5222	27.5879	27.4376	26.7113	26.54	26.7673	2.00091e+08	1.9275e+08	2.01733e+08	1.81781e+08	1.09875e+08	9.75762e+07	1.14222e+08
O35476	Medium-wave-sensitive opsin 1 (Green cone photoreceptor pigment) (Green-sensitive opsin) (Medium wavelength-sensitive cone opsin)	Opn1mw Gcp	32.0833	31.6268	31.6224	31.5367	30.7181	30.8118	31.067	4.55035e+09	3.31591e+09	3.30584e+09	3.11535e+09	1.76633e+09	1.88488e+09	2.24953e+09
Q91XC9	Peroxisomal membrane protein PEX16 (Peroxin-16) (Peroxisomal biogenesis factor 16)	Pex16	26.7182	25.5417	25.4304	25.3898	23.6905	23.8658	24.1336	1.10404e+08	4.88463e+07	4.5218e+07	4.39622e+07	1.35381e+07	1.52875e+07	1.84055e+07
Q05030	Platelet-derived growth factor receptor beta (PDGF-R-beta) (PDGFR-beta) (EC 2.7.10.1) (Beta platelet-derived growth factor receptor) (Beta-type platelet-derived growth factor receptor) (CD140 antigen-like family member B) (Platelet-derived growth factor receptor 1) (PDGFR-1) (CD antigen CD140b)	Pdgfrb Pdgfr Pdgfr1	28.0571	27.1832	27.382	27.0057	26.2797	26.2002	26.5438	2.79279e+08	1.52387e+08	1.7491e+08	1.34748e+08	8.14637e+07	7.70982e+07	9.78332e+07
P28653	Biglycan (Bone/cartilage proteoglycan I) (PG-S1)	Bgn	19.0815	18.8415	19.1513	19.3257	21.7601	23.8745	20.8981	554765	469739	582262	657070	3.55187e+06	1.53794e+07	1.95415e+06
Q63716	Peroxiredoxin-1 (EC 1.11.1.15) (HBP23) (Heme-binding 23 kDa protein) (Thioredoxin peroxidase 2) (Thioredoxin-dependent peroxide reductase 2)	Prdx1 Tdpx2	32.099	31.3789	30.9549	31.2567	30.274	30.6604	30.474	4.60017e+09	2.79245e+09	2.08144e+09	2.56561e+09	1.29834e+09	1.69712e+09	1.4914e+09
P26043	Radixin (ESP10)	Rdx	33.1333	33.2851	33.0572	33.2013	32.262	32.6004	32.4299	9.42119e+09	1.04667e+10	8.93757e+09	9.87597e+09	5.15025e+09	6.51156e+09	5.7861e+09
Q8BRE0	Protein RD3	Rd3	26.697	26.4699	26.5394	26.4585	25.5903	25.9031	25.9601	1.08794e+08	9.29464e+07	9.75328e+07	9.22159e+07	5.05198e+07	6.27516e+07	6.52765e+07
P02401	60S acidic ribosomal protein P2	Rplp2 Rp2	31.2123	31.3993	30.9553	31.2895	30.3681	30.3009	30.545	2.48796e+09	2.83227e+09	2.0819e+09	2.62462e+09	1.38585e+09	1.32278e+09	1.56661e+09
O70276	Retinoid isomerohydrolase (EC 3.1.1.64) (All-trans-retinyl-palmitate hydrolase) (Retinal pigment epithelium-specific 65 kDa protein) (Retinol isomerase)	Rpe65	25.8617	25.7979	26.6095	25.6847	24.223	24.2243	24.5262	6.0976e+07	5.8336e+07	1.02393e+08	5.39343e+07	1.95813e+07	1.9599e+07	2.4161e+07
P62071	Ras-related protein R-Ras2	Rras2	29.0023	28.3943	28.3426	28.3235	27.6366	27.889	27.6772	5.37726e+08	3.52813e+08	3.40395e+08	3.3592e+08	2.08657e+08	2.48554e+08	2.14626e+08
P62264	40S ribosomal protein S14	Rps14	27.3209	26.7026	26.2622	26.5995	25.8988	25.7777	25.9164	1.67651e+08	1.09218e+08	8.04835e+07	1.01684e+08	6.25636e+07	5.75273e+07	6.33315e+07
Q63424	Solute carrier family 15 member 2 (Kidney H(+)/peptide cotransporter) (Oligopeptide transporter, kidney isoform) (Peptide transporter 2)	Slc15a2 Pept2	28.7791	27.8666	27.97	27.8235	26.9151	26.6793	27.1228	4.60655e+08	2.44723e+08	2.62909e+08	2.37527e+08	1.26544e+08	1.07468e+08	1.46138e+08
Q9R1U7	Solute carrier family 22 member 8 (Organic anion transporter 3) (rOat3)	Slc22a8 Oat3	27.1502	26.678	26.9559	26.4235	25.2758	25.1418	25.5854	1.48943e+08	1.07365e+08	1.30181e+08	9.0006e+07	4.0622e+07	3.70203e+07	5.03468e+07
Q6RI88	Electrogenic sodium bicarbonate cotransporter 4 (Solute carrier family 4 member 5)	Slc4a5	29.7601	29.2231	29.4088	29.2112	28.1821	27.8492	28.48	9.09239e+08	6.26653e+08	7.12761e+08	6.21529e+08	3.04558e+08	2.41793e+08	3.74403e+08
P31646	Sodium- and chloride-dependent GABA transporter 2 (GAT-2) (Solute carrier family 6 member 13)	Slc6a13 Gabt2 Gat-2	33.4738	32.6247	32.8261	32.4802	31.7384	31.5482	32.0636	1.19291e+10	6.62238e+09	7.61462e+09	5.99127e+09	3.58282e+09	3.14025e+09	4.48848e+09
Q64093	Sodium- and chloride-dependent transporter XTRP3 (Sodium/imino-acid transporter 1) (Solute carrier family 6 member 20) (Transporter rB21A)	Slc6a20 Sit1 Xtrp3	29.6367	29.006	29.2605	28.9215	27.8232	27.4569	28.3331	8.34706e+08	5.39125e+08	6.43122e+08	5.08455e+08	2.37469e+08	1.84227e+08	3.38153e+08
O70377	Synaptosomal-associated protein 23 (SNAP-23) (Vesicle-membrane fusion protein SNAP-23)	Snap23	29.7152	28.9214	28.9937	28.7431	27.9413	27.9925	27.9628	8.81371e+08	5.08407e+08	5.34531e+08	4.49296e+08	2.57731e+08	2.6705e+08	2.61599e+08
O35913	Solute carrier organic anion transporter family member 1A4 (Brain digoxin carrier protein) (Brain-specific organic anion transporter) (OATP-B1) (Sodium-independent organic anion-transporting polypeptide 2) (Solute carrier family 21 member 5)	Slco1a4 Oatp1a4 Oatp2 Slc21a5	30.1714	29.8242	30.1261	29.8222	28.8143	28.2068	29.2225	1.20921e+09	9.50559e+08	1.17179e+09	9.49235e+08	4.72042e+08	3.09805e+08	6.26384e+08
O88397	Solute carrier organic anion transporter family member 1A5 (Organic anion-transporting polypeptide 3) (OATP-3) (Sodium-independent organic anion transporter 3) (Solute carrier family 21 member 7)	Slco1a5 Oatp1a5 Oatp3 Slc21a7 Slco1a2	28.4305	28.5128	28.7265	28.5618	27.5745	27.3946	28.1028	3.61776e+08	3.83003e+08	4.44168e+08	3.96251e+08	1.9987e+08	1.76445e+08	2.88261e+08
Q9EPZ7	Solute carrier organic anion transporter family member 1C1 (BBB-specific anion transporter type 1) (Blood-brain barrier-specific anion transporter 1) (Solute carrier family 21 member 14) (Thyroxine transporter)	Slco1c1 Bsat1 Oatp1c1 Oatpf Slc21a14	25.4203	24.106	24.4069	24.118	23.4423	23.6349	23.0408	4.49024e+07	1.80558e+07	2.22442e+07	1.82069e+07	1.13982e+07	1.3026e+07	8.62949e+06
P70297	Signal transducing adapter molecule 1 (STAM-1)	Stam Stam1	27.2369	26.5698	26.5592	26.5361	25.6428	26.1659	25.9686	1.58174e+08	9.96101e+07	9.88841e+07	9.73099e+07	5.23917e+07	7.52886e+07	6.56641e+07
Q4V8K1	Metalloreductase STEAP4 (EC 1.16.1.-) (Six-transmembrane epithelial antigen of prostate 4)	Steap4	21.2008	20.5278	20.0767	22.0091	23.1127	25.142	22.571	2.41029e+06	1.51173e+06	1.10584e+06	4.2208e+06	9.07e+06	3.70249e+07	6.23086e+06
P42533	Tissue factor (TF) (Coagulation factor III) (CD antigen CD142)	F3 Cf3	28.3887	28.0244	28.2282	28.1424	27.1492	27.2795	27.3684	3.5145e+08	2.73006e+08	3.14439e+08	2.96289e+08	1.48837e+08	1.62906e+08	1.73265e+08
Q6P5F7	Protein tweety homolog 3 (mTTY3)	Ttyh3 Kiaa1691	26.9865	26.1711	26.3022	26.0417	25.4062	25.3287	25.5616	1.32969e+08	7.55564e+07	8.27457e+07	6.90781e+07	4.44656e+07	4.21407e+07	4.95248e+07
Q91WB7	Ubiquitin domain-containing protein 1	Ubtd1	24.0325	23.3559	23.7533	23.3224	22.2496	22.5714	23.0077	1.71598e+07	1.07358e+07	1.41405e+07	1.04889e+07	4.98647e+06	6.23247e+06	8.43353e+06
O70404	Vesicle-associated membrane protein 8 (VAMP-8) (Endobrevin) (Edb)	Vamp8	26.2851	25.515	25.5297	25.4049	24.8674	25.0004	24.7931	8.17694e+07	4.79482e+07	4.84409e+07	4.44265e+07	3.06089e+07	3.35627e+07	2.90711e+07
Q8VIL3	ZW10 interactor (SNAP25-interacting protein 30) (Scoilin) (ZW10-interacting protein 1) (Zwint-1)	Zwint Sip30	26.0768	25.2597	24.5893	25.4499	24.0537	23.933	24.1963	7.07782e+07	4.01718e+07	2.52418e+07	4.58328e+07	1.7413e+07	1.60162e+07	1.92221e+07
P51791	H(+)/Cl(-) exchange transporter 3 (Chloride channel protein 3) (ClC-3) (Chloride transporter ClC-3)	Clcn3 Clc3	27.3719	26.9853	27.3332	27.0757	27.9252	27.6946	27.6135	1.73688e+08	1.32861e+08	1.69084e+08	1.41449e+08	2.54869e+08	2.17222e+08	2.05345e+08
P19643	Amine oxidase [flavin-containing] B (EC 1.4.3.4) (Monoamine oxidase type B) (MAO-B)	Maob	28.6444	28.0772	28.3538	28.225	28.9535	28.628	28.9367	4.19598e+08	2.83183e+08	3.4305e+08	3.13735e+08	5.19833e+08	4.14858e+08	5.13819e+08
P37996	ADP-ribosylation factor-like protein 3 (ARD3)	Arl3	28.3171	27.3001	27.0902	27.1479	26.5657	26.9084	26.267	3.3442e+08	1.65258e+08	1.42882e+08	1.48712e+08	9.93277e+07	1.25964e+08	8.07541e+07
Q91XV3	Brain acid soluble protein 1 (22 kDa neuronal tissue-enriched acidic protein) (Neuronal axonal membrane protein NAP-22)	Basp1 Nap22	33.9222	32.325	32.3663	32.3081	31.3339	31.6377	31.9622	1.62779e+10	5.38023e+09	5.53638e+09	5.31755e+09	2.70673e+09	3.34127e+09	4.18402e+09
Q05175	Brain acid soluble protein 1 (22 kDa neuronal tissue-enriched acidic protein) (Neuronal axonal membrane protein NAP-22)	Basp1 Nap22	32.721	31.5307	31.3769	31.3361	30.4611	30.6772	30.9221	7.07973e+09	3.1024e+09	2.78868e+09	2.71085e+09	1.47808e+09	1.717e+09	2.03461e+09
Q9D024	Coiled-coil domain-containing protein 47 (Adipocyte-specific protein 4)	Ccdc47 Asp4	29.7377	30.1757	29.6732	30.0954	29.224	29.3886	29.6017	8.95264e+08	1.21282e+09	8.56112e+08	1.14717e+09	6.27062e+08	7.02824e+08	8.14722e+08
Q6UPE0	Choline dehydrogenase, mitochondrial (CDH) (CHD) (EC 1.1.99.1)	Chdh	29.4743	29.1041	29.1283	29.0945	29.4073	29.7419	29.9842	7.45853e+08	5.77036e+08	5.86819e+08	5.73199e+08	7.12022e+08	8.97843e+08	1.06207e+09
P11087	Collagen alpha-1(I) chain (Alpha-1 type I collagen)	Col1a1 Cola1	24.7053	23.0959	23.3205	22.346	25.6033	25.0793	24.0466	2.73546e+07	8.96529e+06	1.04757e+07	5.33093e+06	5.09769e+07	3.54505e+07	1.73285e+07
P02466	Collagen alpha-2(I) chain (Alpha-2 type I collagen)	Col1a2	24.8342	22.1847	23.0968	22.48	25.4233	25.2121	23.4561	2.99113e+07	4.76712e+06	8.97091e+06	5.85015e+06	4.49972e+07	3.88691e+07	1.15078e+07
P56374	Beta-crystallin A4 (Beta-A4 crystallin)	Cryba4	30.0852	27.985	28.3729	27.6494	31.5693	29.3632	31.9221	1.13908e+09	2.65663e+08	3.47615e+08	2.10516e+08	3.18654e+09	6.90582e+08	4.06923e+09
P0C5E9	Beta-crystallin S (Gamma-S-crystallin) (Gamma-crystallin S)	Crygs	28.4843	26.5276	26.6526	26.4815	30.7426	28.475	31.436	3.75511e+08	9.67427e+07	1.05493e+08	9.37001e+07	1.79655e+09	3.731e+08	2.90531e+09
P10066	Gamma-crystallin B (Gamma-B-crystallin) (Gamma-crystallin 1-2)	Crygb	27.5057	25.9689	26.3101	25.7683	29.4227	27.0779	30.4529	1.90569e+08	6.56788e+07	8.31991e+07	5.715e+07	7.19636e+08	1.41664e+08	1.46971e+09
P02529	Gamma-crystallin C (Gamma-C-crystallin) (Gamma-crystallin 2-1)	Crygc	27.0413	25.5166	26.0151	25.195	28.9731	26.8249	29.8042	1.38116e+08	4.80008e+07	6.78163e+07	3.84113e+07	5.26939e+08	1.18879e+08	9.37484e+08
Q8VHL5	Gamma-crystallin N (Gamma-N-crystallin)	Crygn	26.3204	23.2311	23.7039	23.5331	25.7287	24.2743	26.6751	8.37966e+07	9.84623e+06	1.3664e+07	1.21384e+07	5.56058e+07	2.029e+07	1.07157e+08
P48302	Endothelin B receptor (ET-B) (ET-BR) (Endothelin receptor non-selective type)	Ednrb	24.9465	24.0864	23.8107	23.6299	24.3537	24.7161	24.9217	3.23322e+07	1.78124e+07	1.4714e+07	1.2981e+07	2.1438e+07	2.75596e+07	3.17809e+07
Q8BGF6	ELMO domain-containing protein 2	Elmod2	29.1261	28.344	27.9314	28.2223	27.5564	27.4062	27.7405	5.85902e+08	3.40728e+08	2.55967e+08	3.1315e+08	1.97378e+08	1.77862e+08	2.2424e+08
B0BND0	Ectonucleotide pyrophosphatase/phosphodiesterase family member 6 (E-NPP 6) (NPP-6) (EC 3.1.4.-) (EC 3.1.4.38) (Choline-specific glycerophosphodiester phosphodiesterase) (Glycerophosphocholine cholinephosphodiesterase) (GPC-Cpde)	Enpp6	22.1137	21.1914	19.7431	20.6878	22.3356	22.318	21.4297	4.53815e+06	2.39467e+06	877543	1.6891e+06	5.29278e+06	5.22864e+06	2.82478e+06
P14408	Fumarate hydratase, mitochondrial (Fumarase) (EC 4.2.1.2)	Fh Fh1	28.965	27.9939	27.7358	27.955	29.0595	28.2675	29.218	5.23988e+08	2.67296e+08	2.23511e+08	2.60192e+08	5.59471e+08	3.23132e+08	6.24437e+08
P60521	Gamma-aminobutyric acid receptor-associated protein-like 2 (GABA(A) receptor-associated protein-like 2) (Golgi-associated ATPase enhancer of 16 kDa) (GATE-16)	Gabarapl2	24.7782	22.201	21.9853	22.2319	22.4873	22.8435	22.9447	2.87732e+07	4.82143e+06	4.1519e+06	4.92562e+06	5.87961e+06	7.52647e+06	8.07331e+06
Q9D1U0	Grifin (Galectin-related inter-fiber protein)	Grifin	23.3694	20.0991	21.1993	20.1904	24.8985	23.2399	25.8724	1.08366e+07	1.12317e+06	2.40783e+06	1.19654e+06	3.12758e+07	9.90641e+06	6.14279e+07
Q8K585	High mobility group protein HMG-I/HMG-Y (HMG-I(Y)) (High mobility group AT-hook protein 1) (High mobility group protein A1)	Hmga1	28.2381	27.376	27.2063	27.2534	27.9186	27.9548	28.0816	3.16596e+08	1.74175e+08	1.54846e+08	1.59989e+08	2.53707e+08	2.60148e+08	2.84059e+08
P18437	Non-histone chromosomal protein HMG-17 (High mobility group nucleosome-binding domain-containing protein 2)	Hmgn2 Hmg-17 Hmg17	30.5186	29.7636	29.394	29.755	30.1732	30.2891	30.3876	1.53819e+09	9.1144e+08	7.05477e+08	9.0604e+08	1.2107e+09	1.31201e+09	1.40466e+09
Q60974	Nuclear receptor corepressor 1 (N-CoR) (N-CoR1) (Retinoid X receptor-interacting protein 13) (RIP13)	Ncor1 Rxrip13	24.4256	23.7138	22.2962	23.6992	21.7431	21.6808	21.8747	2.25341e+07	1.37584e+07	5.15014e+06	1.362e+07	3.51026e+06	3.36188e+06	3.84553e+06
P70425	GTP-binding protein Rit2 (Ras-like protein expressed in neurons) (Ras-like without CAAX protein 2)	Rit2 Rin Roc2	1.49245	22.0809	21.919	22.1221	20.9146	21.4162	21.5392	2.81367	4.4363e+06	3.96522e+06	4.56464e+06	1.97666e+06	2.7984e+06	3.04753e+06
P10639	Thioredoxin (Trx) (ATL-derived factor) (ADF)	Txn Txn1	28.2416	26.9605	26.2169	26.7277	25.7835	26.0467	25.7445	3.17366e+08	1.30595e+08	7.79949e+07	1.11134e+08	5.77587e+07	6.93172e+07	5.62171e+07
Q9ESG3	Collectrin (Transmembrane protein 27)	Tmem27 Nx17	29.9042	30.9867	31.4633	31.3473	30.2094	29.7276	30.1905	1.00476e+09	2.12777e+09	2.9607e+09	2.73207e+09	1.24146e+09	8.88999e+08	1.22532e+09
Q64727	Vinculin (Metavinculin)	Vcl	29.5389	26.3189	26.1936	26.0868	31.4351	29.1391	32.1288	7.7999e+08	8.37106e+07	7.67454e+07	7.12707e+07	2.90346e+09	5.91229e+08	4.69616e+09
P21588	5'-nucleotidase (5'-NT) (EC 3.1.3.5) (Ecto-5'-nucleotidase) (CD antigen CD73)	Nt5e Nt5 Nte	31.3745	31.0698	31.2128	31.0552	30.6775	30.4143	30.7511	2.78396e+09	2.25393e+09	2.48873e+09	2.23118e+09	1.71735e+09	1.43088e+09	1.80718e+09
O35598	Disintegrin and metalloproteinase domain-containing protein 10 (ADAM 10) (EC 3.4.24.81) (Kuzbanian protein homolog) (Mammalian disintegrin-metalloprotease) (CD antigen CD156c)	Adam10 Kuz Madm	29.3502	28.7904	29.1022	28.7082	28.1371	28.4805	28.5199	6.84367e+08	4.64266e+08	5.76285e+08	4.38573e+08	2.95197e+08	3.7452e+08	3.8489e+08
P17427	AP-2 complex subunit alpha-2 (100 kDa coated vesicle protein C) (Adaptor protein complex AP-2 subunit alpha-2) (Adaptor-related protein complex 2 subunit alpha-2) (Alpha-adaptin C) (Alpha2-adaptin) (Clathrin assembly protein complex 2 alpha-C large chain) (Plasma membrane adaptor HA2/AP2 adaptin alpha C subunit)	Ap2a2 Adtab	33.4824	33.2351	32.7274	33.1046	32.4392	32.4399	32.5932	1.20004e+10	1.01102e+10	7.11087e+09	9.23614e+09	5.82322e+09	5.82599e+09	6.47926e+09
P26051	CD44 antigen (Extracellular matrix receptor III) (ECMR-III) (GP90 lymphocyte homing/adhesion receptor) (HUTCH-I) (Hermes antigen) (Hyaluronate receptor) (Phagocytic glycoprotein 1) (PGP-1) (Phagocytic glycoprotein I) (PGP-I) (CD antigen CD44)	Cd44	30.8218	29.917	30.1614	29.8453	29.3422	29.5768	29.4403	1.89798e+09	1.01374e+09	1.20085e+09	9.64553e+08	6.80604e+08	8.00781e+08	7.28493e+08
P27274	CD59 glycoprotein (MAC-inhibitory protein) (MAC-IP) (Membrane attack complex inhibition factor) (MACIF) (Protectin) (CD antigen CD59)	Cd59	31.218	30.3745	30.3622	30.2284	29.8322	29.7334	29.8347	2.49783e+09	1.392e+09	1.38015e+09	1.25792e+09	9.55852e+08	8.92583e+08	9.57489e+08
Q9R0M0	Cadherin EGF LAG seven-pass G-type receptor 2 (Flamingo homolog)	Celsr2	24.9633	24.0263	24.1704	23.8534	23.4174	23.6646	23.5543	3.27114e+07	1.70855e+07	1.88802e+07	1.51566e+07	1.12028e+07	1.32971e+07	1.23184e+07
Q63135	Complement component receptor 1-like protein (Antigen 5I2) (Complement regulatory protein Crry)	Cr1l Crry	31.0211	30.2487	30.381	30.1765	29.4988	29.9153	29.8834	2.17917e+09	1.27573e+09	1.39825e+09	1.21351e+09	7.58621e+08	1.01249e+09	9.90381e+08
Q6RUT7	Protein CCSMST1	Ccsmst1	25.471	24.7252	24.8956	24.6286	24.4164	24.1757	24.3669	4.6508e+07	2.77343e+07	3.1212e+07	2.59388e+07	2.23906e+07	1.89499e+07	2.16351e+07
P11530	Dystrophin	Dmd	30.6647	30.2896	30.066	30.2061	29.5014	29.8736	29.8644	1.70215e+09	1.31244e+09	1.124e+09	1.23866e+09	7.59966e+08	9.83642e+08	9.77432e+08
Q61090	Frizzled-7 (Fz-7) (mFz7)	Fzd7	25.4151	25.3924	25.5513	25.2061	24.8868	24.9112	24.8046	4.474e+07	4.4044e+07	4.91708e+07	3.87083e+07	3.1023e+07	3.15508e+07	2.93034e+07
P62881	Guanine nucleotide-binding protein subunit beta-5 (Gbeta5) (Transducin beta chain 5)	Gnb5	32.6292	31.9758	32.1913	31.8368	31.3983	31.7302	31.6415	6.64323e+09	4.22351e+09	4.90381e+09	3.83552e+09	2.83032e+09	3.56242e+09	3.34995e+09
Q9D6M3	Mitochondrial glutamate carrier 1 (GC-1) (Glutamate/H(+) symporter 1) (Solute carrier family 25 member 22)	Slc25a22 Gc1	33.755	33.0998	33.0678	32.981	32.4804	32.6757	32.6985	1.44971e+10	9.20543e+09	9.00315e+09	8.47736e+09	5.99184e+09	6.86073e+09	6.97e+09
P35803	Neuronal membrane glycoprotein M6-b (M6b)	Gpm6b M6b	33.1632	32.6024	33.1115	32.5733	32.1798	32.0984	32.3533	9.619e+09	6.52099e+09	9.27993e+09	6.39038e+09	4.86495e+09	4.59806e+09	5.48688e+09
P51842	Retinal guanylyl cyclase 2 (RETGC-2) (EC 4.6.1.2) (Guanylate cyclase 2F, retinal) (Guanylate cyclase F) (GC-F) (Rod outer segment membrane guanylate cyclase 2) (ROS-GC2)	Gucy2f Guc2f	31.4723	31.0414	31.4064	30.991	30.7208	30.6314	30.7919	2.97925e+09	2.21e+09	2.84615e+09	2.13411e+09	1.76962e+09	1.66331e+09	1.85905e+09
Q68FQ2	Junctional adhesion molecule C (JAM-C) (Junctional adhesion molecule 3) (JAM-3)	Jam3	28.5804	28.1102	28.371	28.1899	27.7524	27.8343	27.7676	4.01388e+08	2.89753e+08	3.47164e+08	3.0619e+08	2.26103e+08	2.39311e+08	2.285e+08
P15387	Potassium voltage-gated channel subfamily B member 1 (Delayed rectifier potassium channel 1) (DRK1) (Voltage-gated potassium channel subunit Kv2.1)	Kcnb1	32.2146	31.7077	31.9249	31.6537	31.3286	31.1436	31.3455	4.98377e+09	3.50733e+09	4.07723e+09	3.37838e+09	2.69673e+09	2.37217e+09	2.72861e+09
Q91ZX7	Prolow-density lipoprotein receptor-related protein 1 (LRP-1) (Alpha-2-macroglobulin receptor) (A2MR) (CD antigen CD91) [Cleaved into: Low-density lipoprotein receptor-related protein 1 85 kDa subunit (LRP-85); Low-density lipoprotein receptor-related protein 1 515 kDa subunit (LRP-515); Low-density lipoprotein receptor-related protein 1 intracellular domain (LRPICD)]	Lrp1 A2mr	32.5215	32.0208	32.0903	31.9569	31.3356	31.5162	31.7286	6.16502e+09	4.35732e+09	4.57237e+09	4.16859e+09	2.70994e+09	3.07138e+09	3.55849e+09
P16056	Hepatocyte growth factor receptor (HGF receptor) (EC 2.7.10.1) (HGF/SF receptor) (Proto-oncogene c-Met) (Scatter factor receptor) (SF receptor) (Tyrosine-protein kinase Met)	Met	25.9634	25.3882	25.3074	25.2531	24.6113	24.9128	24.764	6.54274e+07	4.39141e+07	4.15225e+07	3.99894e+07	2.56293e+07	3.15863e+07	2.84911e+07
Q9JLB2	MAGUK p55 subfamily member 5 (Protein associated with Lin-7 1)	Mpp5 Pals1	30.1256	29.6621	29.6656	29.6868	29.041	28.8893	29.3288	1.1714e+09	8.49534e+08	8.51603e+08	8.64213e+08	5.52332e+08	4.97219e+08	6.74296e+08
P20070	NADH-cytochrome b5 reductase 3 (B5R) (Cytochrome b5 reductase) (EC 1.6.2.2) (Diaphorase-1) [Cleaved into: NADH-cytochrome b5 reductase 3 membrane-bound form; NADH-cytochrome b5 reductase 3 soluble form]	Cyb5r3 Dia1	27.9628	28.1578	28.2755	28.544	28.9392	28.6874	28.9334	2.61596e+08	2.9947e+08	3.24919e+08	3.91374e+08	5.14719e+08	4.32277e+08	5.12641e+08
Q6PCU8	NADH dehydrogenase [ubiquinone] flavoprotein 3, mitochondrial (Complex I-9kD) (CI-9kD) (NADH-ubiquinone oxidoreductase 9 kDa subunit)	Ndufv3	29.3441	28.6022	28.6979	28.5143	28.2348	28.2524	28.0865	6.81475e+08	4.075e+08	4.35438e+08	3.83414e+08	3.15888e+08	3.19747e+08	2.8502e+08
P97603	Neogenin (Fragment)	Neo1 Ngn	30.8006	30.4489	30.4239	30.4161	29.8137	29.9794	30.1447	1.87023e+09	1.46561e+09	1.44049e+09	1.43274e+09	9.43639e+08	1.05851e+09	1.187e+09
Q8VC33	Nucleoredoxin-like protein 1 (Rod-derived cone viability factor) (RdCVF) (Thioredoxin-like protein 6)	Nxnl1 Rdcvf Txnl6	26.0041	25.7397	25.6722	25.7235	25.346	25.0579	25.1316	6.73015e+07	5.60308e+07	5.34695e+07	5.54029e+07	4.265e+07	3.49281e+07	3.67586e+07
Q99PJ1	Protocadherin-15	Pcdh15	27.6037	27.1473	27.1789	26.9873	26.5924	26.5588	26.8092	2.03963e+08	1.48649e+08	1.51933e+08	1.33045e+08	1.01183e+08	9.88568e+07	1.17593e+08
Q642G4	Peroxisomal membrane protein PEX14 (PTS1 receptor-docking protein) (Peroxin-14) (Peroxisomal membrane anchor protein PEX14)	Pex14	29.1136	28.6629	28.458	28.4994	27.782	28.0248	28.2474	5.80862e+08	4.25007e+08	3.68739e+08	3.7946e+08	2.30791e+08	2.73082e+08	3.18661e+08
Q99L88	Beta-1-syntrophin (59 kDa dystrophin-associated protein A1 basic component 1) (DAPA1B) (Syntrophin-2)	Sntb1 Snt2b1	31.7786	31.3217	31.0736	31.1616	30.58	30.7258	30.8409	3.68399e+09	2.68391e+09	2.25982e+09	2.402e+09	1.60512e+09	1.77577e+09	1.92331e+09
Q61235	Beta-2-syntrophin (59 kDa dystrophin-associated protein A1 basic component 2) (Syntrophin-3) (SNT3) (Syntrophin-like) (SNTL)	Sntb2 Snt2b2	28.9398	28.4206	28.3187	28.3505	27.7788	27.8306	28.1602	5.14946e+08	3.59308e+08	3.34801e+08	3.42266e+08	2.30274e+08	2.38698e+08	2.99954e+08
P54116	Erythrocyte band 7 integral membrane protein (Protein 7.2b) (Stomatin)	Stom Epb7.2 Epb72	25.259	24.7058	24.4226	24.2145	23.8174	24.1279	23.8723	4.01534e+07	2.73641e+07	2.24865e+07	1.94666e+07	1.47823e+07	1.83321e+07	1.53561e+07
Q69ZU6	Thrombospondin type-1 domain-containing protein 7A	Thsd7a Gm837 Kiaa0960	26.4987	25.8972	25.7349	25.628	25.2544	25.3011	25.3141	9.48225e+07	6.2494e+07	5.58457e+07	5.1857e+07	4.0026e+07	4.13425e+07	4.17166e+07
Q9D6G5	Transmembrane protein 138	Tmem138	24.7662	23.9145	23.811	23.4961	23.1684	23.2812	23.2133	2.85346e+07	1.58122e+07	1.47177e+07	1.18313e+07	9.42694e+06	1.01939e+07	9.72489e+06
Q62393	Tumor protein D52 (mD52)	Tpd52	26.2128	25.5414	25.5124	25.552	25.0219	24.915	24.9612	7.77767e+07	4.88352e+07	4.78624e+07	4.91942e+07	3.40679e+07	3.16342e+07	3.26636e+07
Q8K1X1	WD repeat-containing protein 11 (Bromodomain and WD repeat-containing protein 2)	Wdr11 Brwd2 Kiaa1351	23.5502	24.2884	24.0453	24.0982	24.4715	24.6509	24.7223	1.2283e+07	2.04891e+07	1.73123e+07	1.79586e+07	2.32618e+07	2.6343e+07	2.76785e+07
Q9CQW2	ADP-ribosylation factor-like protein 8B (ADP-ribosylation factor-like protein 10C) (Novel small G protein indispensable for equal chromosome segregation 1)	Arl8b Arl10c Gie1	29.4316	29.2522	29.2959	29.5035	29.7759	29.7192	29.8332	7.24076e+08	6.3943e+08	6.59108e+08	7.61094e+08	9.19288e+08	8.83821e+08	9.56526e+08
Q91Y94	Cytochrome c oxidase subunit 4 isoform 2, mitochondrial (Cytochrome c oxidase subunit IV isoform 2) (COX IV-2)	Cox4i2 Cox4b	32.4874	32.4295	32.313	32.306	31.7722	32.0144	31.989	6.02102e+09	5.78424e+09	5.33568e+09	5.30982e+09	3.66756e+09	4.33796e+09	4.26236e+09
Q62165	Dystroglycan (Dystrophin-associated glycoprotein 1) [Cleaved into: Alpha-dystroglycan (Alpha-DG); Beta-dystroglycan (Beta-DG)]	Dag1 Dag-1	27.4928	27.2483	27.3423	27.2857	26.6522	26.8404	27.0492	1.88862e+08	1.5943e+08	1.7016e+08	1.63606e+08	1.05468e+08	1.20159e+08	1.38874e+08
Q6S5J6	Krev interaction trapped protein 1 (Krev interaction trapped 1) (Cerebral cavernous malformations 1 protein homolog)	Krit1 Ccm1	25.8327	26.3419	26.1259	26.1746	25.6791	25.6753	25.6863	5.97622e+07	8.50547e+07	7.32298e+07	7.57405e+07	5.37261e+07	5.35857e+07	5.3995e+07
Q8C050	Ribosomal protein S6 kinase alpha-5 (S6K-alpha-5) (EC 2.7.11.1) (90 kDa ribosomal protein S6 kinase 5) (Nuclear mitogen- and stress-activated protein kinase 1) (RSK-like protein kinase) (RLSK)	Rps6ka5 Msk1	26.2017	26.3926	26.4339	26.4801	26.8952	26.9945	26.6386	7.71781e+07	8.80981e+07	9.06563e+07	9.36038e+07	1.24809e+08	1.33703e+08	1.04478e+08
P18052	Receptor-type tyrosine-protein phosphatase alpha (Protein-tyrosine phosphatase alpha) (R-PTP-alpha) (EC 3.1.3.48) (LCA-related phosphatase) (PTPTY-28)	Ptpra Lrp Ptpa	30.003	29.6544	29.7444	29.681	29.0929	29.1631	29.4307	1.07596e+09	8.44987e+08	8.99412e+08	8.60759e+08	5.72567e+08	6.0114e+08	7.23621e+08
Q8CFD0	Sideroflexin-5 (Tricarboxylate carrier BBG-TCC)	Sfxn5	31.8416	31.855	31.701	31.7605	31.188	31.1643	31.3333	3.84825e+09	3.88424e+09	3.49091e+09	3.63808e+09	2.44633e+09	2.4065e+09	2.70556e+09
Q8VHG2	Angiomotin	Amot Kiaa1071	29.4859	29.5827	29.7741	29.7144	29.2816	29.2698	29.2436	7.51843e+08	8.04057e+08	9.18093e+08	8.80927e+08	6.52598e+08	6.47251e+08	6.35631e+08
P55159	Serum paraoxonase/arylesterase 1 (PON 1) (EC 3.1.1.2) (EC 3.1.1.81) (EC 3.1.8.1) (Aromatic esterase 1) (A-esterase 1) (Serum aryldialkylphosphatase 1)	Pon1 Pon	24.167	24.3643	24.5499	24.397	23.8823	24.0238	24.1015	1.88365e+07	2.1597e+07	2.45609e+07	2.20919e+07	1.54625e+07	1.70561e+07	1.79996e+07
P00507	Aspartate aminotransferase, mitochondrial (mAspAT) (EC 2.6.1.1) (EC 2.6.1.7) (Fatty acid-binding protein) (FABP-1) (Glutamate oxaloacetate transaminase 2) (Kynurenine aminotransferase 4) (Kynurenine aminotransferase IV) (Kynurenine--oxoglutarate transaminase 4) (Kynurenine--oxoglutarate transaminase IV) (Plasma membrane-associated fatty acid-binding protein) (FABPpm) (Transaminase A)	Got2 Maat	33.3702	32.6562	32.5997	32.595	33.256	32.9663	33.271	1.1103e+10	6.76852e+09	6.50878e+09	6.48747e+09	1.02578e+10	8.39182e+09	1.03649e+10
Q61072	Disintegrin and metalloproteinase domain-containing protein 9 (ADAM 9) (EC 3.4.24.-) (Meltrin-gamma) (Metalloprotease/disintegrin/cysteine-rich protein 9) (Myeloma cell metalloproteinase)	Adam9 Kiaa0021 Mdc9 Mltng	27.0414	25.6545	25.9104	25.7812	25.1808	25.4914	25.1705	1.3813e+08	5.2816e+07	6.307e+07	5.76637e+07	3.80355e+07	4.71718e+07	3.7764e+07
P59672	Ankyrin repeat and SAM domain-containing protein 1A (Odin)	Anks1a Anks1 Kiaa0229 Odin	26.5665	25.2407	25.2366	24.957	24.6871	24.6253	24.7243	9.93822e+07	3.9646e+07	3.9533e+07	3.2569e+07	2.70117e+07	2.58798e+07	2.7718e+07
Q9D3D9	ATP synthase subunit delta, mitochondrial (F-ATPase delta subunit)	Atp5d	31.0313	29.845	29.5096	29.7273	29.2689	29.2622	29.0363	2.19456e+09	9.64353e+08	7.6433e+08	8.88812e+08	6.46887e+08	6.43861e+08	5.5055e+08
Q8BHE8	Uncharacterized protein C2orf47 homolog, mitochondrial		28.8003	27.1199	27.3521	27.0856	26.5069	26.6746	26.9391	4.6748e+08	1.45848e+08	1.7132e+08	1.4242e+08	9.53625e+07	1.07119e+08	1.28671e+08
Q8BGZ4	Cell division cycle protein 23 homolog (Anaphase-promoting complex subunit 8) (APC8) (Cyclosome subunit 8)	Cdc23 Anapc8	22.2961	24.6983	24.2602	24.8171	24.1605	24.0802	24.0714	5.14999e+06	2.72231e+07	2.00932e+07	2.95582e+07	1.87521e+07	1.77359e+07	1.76283e+07
B4F795	Choline transporter-like protein 2 (Solute carrier family 44 member 2)	Slc44a2 Ctl2	30.0544	29.7059	29.7266	29.7429	29.8971	30.181	30.4633	1.11502e+09	8.75722e+08	8.88389e+08	8.98492e+08	9.99846e+08	1.21725e+09	1.48039e+09
Q9R066	Coxsackievirus and adenovirus receptor homolog (CAR) (rCAR)	Cxadr Car	28.8198	28.0055	27.8183	27.8732	27.2241	27.5258	27.2635	4.7384e+08	2.69456e+08	2.36676e+08	2.45857e+08	1.56771e+08	1.93231e+08	1.61117e+08
Q6AYG5	Ethylmalonyl-CoA decarboxylase (EC 4.1.1.94) (Enoyl-CoA hydratase domain-containing protein 1) (Methylmalonyl-CoA decarboxylase) (MMCD) (EC 4.1.1.41)	Echdc1	25.8026	25.1048	24.8154	24.9656	25.4357	25.4346	25.4993	5.8529e+07	3.60814e+07	2.95234e+07	3.27649e+07	4.53833e+07	4.53498e+07	4.74308e+07
Q8BG67	Protein EFR3 homolog A (Protein EFR3-like)	Efr3a Kiaa0143	29.5947	28.7599	28.6341	28.7767	28.001	28.3382	28.3037	8.10774e+08	4.54572e+08	4.16593e+08	4.59894e+08	2.68617e+08	3.39352e+08	3.31342e+08
P56959	RNA-binding protein FUS (Protein pigpen)	Fus	26.3274	25.3005	24.9658	25.2805	24.7971	24.9085	24.5247	8.42074e+07	4.13245e+07	3.27689e+07	4.07563e+07	2.91525e+07	3.14914e+07	2.41358e+07
Q60780	Growth arrest-specific protein 7 (GAS-7)	Gas7	26.6205	26.2193	26.25	26.1182	26.4015	26.724	26.6942	1.03174e+08	7.81283e+07	7.98039e+07	7.28394e+07	8.86454e+07	1.10845e+08	1.08584e+08
P43425	Guanine nucleotide-binding protein G(I)/G(S)/G(O) subunit gamma-7	Gng7 Gngt7	28.5403	27.3593	27.5361	27.2778	26.9384	26.9011	26.9621	3.90389e+08	1.72173e+08	1.94625e+08	1.62723e+08	1.28603e+08	1.25325e+08	1.30738e+08
Q8R322	Nucleoporin GLE1 (GLE1-like protein)	Gle1 Gle1l	26.2317	25.1888	25.5316	25.2243	24.7314	24.8653	24.9126	7.88017e+07	3.82469e+07	4.85029e+07	3.91989e+07	2.78548e+07	3.05625e+07	3.15825e+07
O35165	Golgi SNAP receptor complex member 2 (27 kDa Golgi SNARE protein) (Membrin)	Gosr2 Gs27	28.6179	27.4479	27.4756	27.2842	26.6671	26.9927	27.1502	4.11966e+08	1.83075e+08	1.86629e+08	1.63443e+08	1.06559e+08	1.33539e+08	1.48949e+08
D3ZBN0	Histone H1.5	Hist1h1b	27.7967	26.9252	26.5399	26.7316	27.3368	27.2713	27.1098	2.33147e+08	1.27435e+08	9.75701e+07	1.11433e+08	1.69509e+08	1.61991e+08	1.44835e+08
P29416	Beta-hexosaminidase subunit alpha (EC 3.2.1.52) (Beta-N-acetylhexosaminidase subunit alpha) (Hexosaminidase subunit A) (N-acetyl-beta-glucosaminidase subunit alpha)	Hexa	23.7087	23.3762	23.2328	23.5175	23.6036	24.0624	23.9469	1.37094e+07	1.0888e+07	9.8576e+06	1.20082e+07	1.27468e+07	1.75187e+07	1.61713e+07
B5TVM2	Immunoglobulin-like domain-containing receptor 2 (Lisch-like isoform 1)	Ildr2 D1Ertd471e Ll	25.2148	24.1237	24.4378	24.1932	23.6045	23.7329	23.827	3.89413e+07	1.82797e+07	2.27258e+07	1.91816e+07	1.27542e+07	1.39413e+07	1.48812e+07
O88448	Kinesin light chain 2 (KLC 2)	Klc2	26.0294	25.1488	25.4611	24.9819	25.6913	25.5635	25.8137	6.84928e+07	3.71996e+07	4.61921e+07	3.31365e+07	5.41814e+07	4.95891e+07	5.89789e+07
P52503	NADH dehydrogenase [ubiquinone] iron-sulfur protein 6, mitochondrial (Complex I-13kD-A) (CI-13kD-A) (NADH-ubiquinone oxidoreductase 13 kDa-A subunit)	Ndufs6 Ip13	31.1316	30.2032	29.9366	30.107	29.5907	29.7593	29.6504	2.35251e+09	1.23616e+09	1.02759e+09	1.1564e+09	8.08539e+08	9.08773e+08	8.42667e+08
Q6R891	Neurabin-2 (Neurabin-II) (Protein phosphatase 1 regulatory subunit 9B) (Spinophilin)	Ppp1r9b	25.1972	23.787	23.8623	23.8167	24.5507	24.0027	24.3312	3.84689e+07	1.44745e+07	1.525e+07	1.47754e+07	2.45755e+07	1.68089e+07	2.11068e+07
P69682	Adaptin ear-binding coat-associated protein 1 (NECAP endocytosis-associated protein 1) (NECAP-1)	Necap1	27.4941	26.4238	26.5576	26.3759	25.8047	26.1898	26.1007	1.89041e+08	9.00243e+07	9.87739e+07	8.7083e+07	5.86119e+07	7.65451e+07	7.19611e+07
Q5PPL3	Sterol-4-alpha-carboxylate 3-dehydrogenase, decarboxylating (EC 1.1.1.170)	Nsdhl	26.5423	27.0813	26.7118	26.7282	26.4548	26.2971	26.5535	9.7727e+07	1.41998e+08	1.09913e+08	1.11168e+08	9.19774e+07	8.24547e+07	9.84922e+07
P04218	OX-2 membrane glycoprotein (MRC OX-2 antigen) (CD antigen CD200)	Cd200 Mox2	30.7324	29.9339	29.7761	29.8577	29.1802	29.2448	29.4617	1.78387e+09	1.02567e+09	9.194e+08	9.72866e+08	6.08279e+08	6.36135e+08	7.39378e+08
Q1HAQ0	Lysophosphatidylcholine acyltransferase 1 (LPC acyltransferase 1) (LPCAT-1) (LysoPC acyltransferase 1) (EC 2.3.1.23) (1-acylglycerophosphocholine O-acyltransferase) (1-alkylglycerophosphocholine O-acetyltransferase) (EC 2.3.1.67) (Acetyl-CoA:lyso-platelet-activating factor acetyltransferase) (Acetyl-CoA:lyso-PAF acetyltransferase) (Lyso-PAF acetyltransferase) (LysoPAFAT) (Acyltransferase-like 2)	Lpcat1 Aytl2	28.599	28.0245	27.9981	27.9598	27.3613	27.295	27.8514	4.06576e+08	2.73042e+08	2.68086e+08	2.61065e+08	1.72411e+08	1.64665e+08	2.42155e+08
P14882	Propionyl-CoA carboxylase alpha chain, mitochondrial (PCCase subunit alpha) (EC 6.4.1.3) (Propanoyl-CoA:carbon dioxide ligase subunit alpha)	Pcca	25.4252	23.7019	23.828	23.9218	24.2367	24.3612	24.5284	4.50543e+07	1.36449e+07	1.48919e+07	1.58923e+07	1.97689e+07	2.15498e+07	2.41974e+07
Q99MN9	Propionyl-CoA carboxylase beta chain, mitochondrial (PCCase subunit beta) (EC 6.4.1.3) (Propanoyl-CoA:carbon dioxide ligase subunit beta)	Pccb	25.8863	25.2888	25.0175	25.2965	25.5973	25.5363	25.8942	6.20223e+07	4.09897e+07	3.39647e+07	4.12098e+07	5.07652e+07	4.86613e+07	6.23614e+07
O55057	Retinal rod rhodopsin-sensitive cGMP 3',5'-cyclic phosphodiesterase subunit delta (GMP-PDE delta)	Pde6d	26.4778	25.7067	25.191	25.5218	24.884	25.0697	24.8606	9.34581e+07	5.47637e+07	3.83045e+07	4.81757e+07	3.09628e+07	3.52161e+07	3.04648e+07
P21807	Peripherin	Prph Prph1	28.8773	27.6924	27.8576	27.7628	28.1308	28.3379	28.0748	4.93114e+08	2.16884e+08	2.432e+08	2.2774e+08	2.93903e+08	3.39288e+08	2.82727e+08
Q7TMB7	Phospholipid phosphatase-related protein type 4 (EC 3.1.3.4) (Brain-specific phosphatidic acid phosphatase-like protein 1) (Lipid phosphate phosphatase-related protein type 4) (Plasticity-related gene 1 protein) (PRG-1)	Plppr4 Lppr4 Php1 Prg1	26.8337	25.4948	25.6397	25.4828	25.2201	24.9537	25.0514	1.19603e+08	4.72826e+07	5.22794e+07	4.6891e+07	3.90843e+07	3.24938e+07	3.47709e+07
Q9R063	Peroxiredoxin-5, mitochondrial (EC 1.11.1.15) (Antioxidant enzyme B166) (AOEB166) (PLP) (Peroxiredoxin V) (Prx-V) (Peroxisomal antioxidant enzyme) (Thioredoxin peroxidase PMP20) (Thioredoxin reductase)	Prdx5	30.9167	30.596	29.9918	30.4665	29.8231	29.7899	29.8883	2.02698e+09	1.62301e+09	1.06769e+09	1.48369e+09	9.49831e+08	9.2825e+08	9.93737e+08
P49722	Proteasome subunit alpha type-2 (EC 3.4.25.1) (Macropain subunit C3) (Multicatalytic endopeptidase complex subunit C3) (Proteasome component C3)	Psma2 Lmpc3	25.2215	24.1258	24.2065	24.414	24.9186	24.6344	24.87	3.91236e+07	1.83053e+07	1.93588e+07	2.23537e+07	3.17147e+07	2.60438e+07	3.06635e+07
Q812D1	PC4 and SFRS1-interacting protein (Lens epithelium-derived growth factor)	Psip1 Ledgf	28.0693	26.9741	26.7499	26.8827	27.2739	27.2268	27.4029	2.81642e+08	1.31828e+08	1.12856e+08	1.23739e+08	1.62279e+08	1.57068e+08	1.77456e+08
Q60972	Histone-binding protein RBBP4 (Chromatin assembly factor 1 subunit C) (CAF-1 subunit C) (Chromatin assembly factor I p48 subunit) (CAF-I 48 kDa subunit) (CAF-I p48) (Nucleosome-remodeling factor subunit RBAP48) (Retinoblastoma-binding protein 4) (RBBP-4) (Retinoblastoma-binding protein p48)	Rbbp4 Rbap48	24.2799	23.9228	23.7495	23.9008	24.2882	24.3349	24.3921	2.03688e+07	1.59036e+07	1.41034e+07	1.56628e+07	2.04868e+07	2.11616e+07	2.20167e+07
Q9JHZ9	Sodium-coupled neutral amino acid transporter 3 (N-system amino acid transporter 1) (Na(+)-coupled neutral amino acid transporter 3) (Solute carrier family 38 member 3) (System N amino acid transporter 1)	Slc38a3 Snat3	30.5134	29.5314	29.7254	29.4059	29.0198	29.1394	29.1777	1.53264e+09	7.75962e+08	8.8763e+08	7.1132e+08	5.44283e+08	5.91354e+08	6.07234e+08
P28572	Sodium- and chloride-dependent glycine transporter 1 (GlyT-1) (GlyT1) (Solute carrier family 6 member 9)	Slc6a9	32.9946	32.1045	31.91	31.9704	31.3756	31.5844	31.5202	8.55784e+09	4.61762e+09	4.03518e+09	4.20773e+09	2.78617e+09	3.21991e+09	3.07982e+09
O88983	Syntaxin-8 (Syntaxin-like protein 3I35)	Stx8	31.2424	30.2919	30.3282	30.1541	30.0016	29.6129	29.8743	2.54046e+09	1.3145e+09	1.34805e+09	1.19482e+09	1.07493e+09	8.21042e+08	9.84125e+08
Q9Z2I7	Synaptic vesicle 2-related protein (SV2-related protein)	Svop	26.893	25.9459	26.0148	25.9436	25.5574	25.4603	25.5681	1.24628e+08	6.46392e+07	6.77991e+07	6.45347e+07	4.9378e+07	4.61666e+07	4.97472e+07
Q3UUG6	TBC1 domain family member 24	Tbc1d24 Kiaa1171	25.1051	24.0941	24.2237	24.0439	23.7352	23.7313	23.5244	3.60913e+07	1.79076e+07	1.95908e+07	1.72962e+07	1.39639e+07	1.39258e+07	1.20657e+07
Q9CR23	Transmembrane protein 9	Tmem9	25.6682	24.5405	24.7584	24.5243	24.0043	23.9734	24.3426	5.33217e+07	2.44027e+07	2.83798e+07	2.41297e+07	1.68269e+07	1.64711e+07	2.12735e+07
Q8VDZ4	Palmitoyltransferase ZDHHC5 (EC 2.3.1.225) (Zinc finger DHHC domain-containing protein 5) (DHHC-5)	Zdhhc5 Kiaa1748	27.2094	26.456	26.4038	26.2577	25.9202	25.8466	26.0782	1.55187e+08	9.20538e+07	8.87824e+07	8.0232e+07	6.34983e+07	6.03399e+07	7.08471e+07
P0C588	Metal transporter CNNM4 (Ancient conserved domain-containing protein 4) (Cyclin-M4)	Cnnm4 Acdp4	28.0405	27.4194	27.5795	27.2694	27.0219	27.0338	27.2377	2.76076e+08	1.795e+08	2.00567e+08	1.6177e+08	1.36275e+08	1.37398e+08	1.58262e+08
Q8VHS2	Protein crumbs homolog 1	Crb1	26.2834	25.879	26.0671	25.6815	25.4661	25.4291	25.5981	8.16735e+07	6.17085e+07	7.0306e+07	5.38155e+07	4.63506e+07	4.51766e+07	5.07923e+07
Q8CFS6	Potassium voltage-gated channel subfamily V member 2 (Voltage-gated potassium channel subunit Kv8.2)	Kcnv2	28.6989	28.0164	28.2449	27.8641	27.6926	27.5264	27.7803	4.35747e+08	2.71505e+08	3.18097e+08	2.44297e+08	2.16915e+08	1.93314e+08	2.3052e+08
Q9WVR6	Large neutral amino acids transporter small subunit 2 (L-type amino acid transporter 2) (Solute carrier family 7 member 8)	Slc7a8 Lat2 Lat4	28.4712	28.0626	28.2373	27.8571	27.5435	27.6797	27.733	3.72126e+08	2.8033e+08	3.16433e+08	2.43117e+08	1.95618e+08	2.14984e+08	2.23077e+08
O55164	Multiple PDZ domain protein (Multi-PDZ domain protein 1)	Mpdz Mupp1	29.8774	29.2814	29.2251	29.1319	28.7294	28.8257	28.9729	9.86259e+08	6.52488e+08	6.27517e+08	5.88274e+08	4.45042e+08	4.75764e+08	5.26867e+08
Q5SYD0	Unconventional myosin-Id	Myo1d	27.6375	27.0034	27.0275	26.6777	26.48	26.5419	26.4922	2.08794e+08	1.34537e+08	1.36799e+08	1.07344e+08	9.36007e+07	9.77054e+07	9.43957e+07
Q9QZS3	Protein numb homolog (m-Nb) (m-Numb)	Numb	25.9639	25.2963	25.3606	25.1737	24.7528	25.0337	24.9237	6.54499e+07	4.12059e+07	4.30815e+07	3.78481e+07	2.82715e+07	3.43472e+07	3.18267e+07
Q9Z1L4	Retinoschisin (X-linked juvenile retinoschisis protein homolog)	Rs1 Rs1h Xlrs1	35.6481	35.1823	35.2252	35.0528	34.7574	34.6748	34.82	5.3845e+10	3.89877e+10	4.01648e+10	3.56404e+10	2.90421e+10	2.74249e+10	3.03305e+10
P21571	ATP synthase-coupling factor 6, mitochondrial (ATPase subunit F6)	Atp5j	31.8938	31.3981	31.458	31.4599	31.1486	30.9981	31.1174	3.99018e+09	2.82985e+09	2.94996e+09	2.95381e+09	2.38045e+09	2.14465e+09	2.32951e+09
P97772	Metabotropic glutamate receptor 1 (mGluR1)	Grm1 Gprc1a Mglur1	25.0519	24.9788	24.8213	24.7242	24.4487	24.4686	24.5092	3.47836e+07	3.30656e+07	2.96451e+07	2.77159e+07	2.28985e+07	2.32164e+07	2.38783e+07
P62748	Hippocalcin-like protein 1 (Neural visinin-like protein 3) (NVL-3) (NVP-3) (Visinin-like protein 3) (VILIP-3)	Hpcal1	28.2158	27.9524	27.9445	28.0032	27.5257	27.6918	27.5371	3.11751e+08	2.59728e+08	2.58311e+08	2.69038e+08	1.93226e+08	2.16797e+08	1.94756e+08
Q3TJ91	Lethal(2) giant larvae protein homolog 2 (Lethal giant larvae-like protein 2)	Llgl2 Llglh2	26.9226	26.593	26.4008	26.6785	26.1514	26.1049	26.2737	1.27207e+08	1.01223e+08	8.86005e+07	1.07403e+08	7.45353e+07	7.21678e+07	8.11272e+07
Q5XIT9	Methylcrotonoyl-CoA carboxylase beta chain, mitochondrial (MCCase subunit beta) (EC 6.4.1.4) (3-methylcrotonyl-CoA carboxylase 2) (3-methylcrotonyl-CoA carboxylase non-biotin-containing subunit) (3-methylcrotonyl-CoA:carbon dioxide ligase subunit beta)	Mccc2	29.6947	29.4689	29.3889	29.3255	29.1001	28.9414	29.0495	8.68927e+08	7.43057e+08	7.02972e+08	6.7276e+08	5.75451e+08	5.15499e+08	5.55613e+08
P57097	Tyrosine-protein kinase Mer (EC 2.7.10.1) (Proto-oncogene c-Mer) (Receptor tyrosine kinase MerTK)	Mertk Mer	27.7527	27.7275	27.8643	27.6049	27.2607	27.3081	27.5076	2.26146e+08	2.22227e+08	2.44338e+08	2.0413e+08	1.60804e+08	1.66167e+08	1.90816e+08
Q62728	Tyrosine-protein phosphatase non-receptor type 21 (EC 3.1.3.48) (Protein-tyrosine phosphatase 2E)	Ptpn21 Ptp2e	27.0908	26.8859	26.6899	26.7415	26.404	26.265	26.5373	1.42936e+08	1.24011e+08	1.08259e+08	1.12202e+08	8.87955e+07	8.06409e+07	9.73891e+07
P63321	Ras-related protein Ral-A	Rala Ral Ral-a	33.1035	32.8157	32.8005	32.7058	32.3461	32.4021	32.3884	9.22866e+09	7.5596e+09	7.48059e+09	7.00549e+09	5.45959e+09	5.67569e+09	5.62174e+09
Q8CHX7	Raftlin-2 (Raft-linking protein 2)	Rftn2	28.4537	28.0595	28.0286	27.9749	27.558	27.8633	27.6568	3.67635e+08	2.79747e+08	2.73818e+08	2.63815e+08	1.97596e+08	2.44165e+08	2.11601e+08
P49805	Regulator of G-protein signaling 9 (RGS9)	Rgs9	33.2415	32.9089	33.1723	32.8677	32.7054	32.5122	32.6717	1.0155e+10	8.06413e+09	9.6798e+09	7.83702e+09	7.00357e+09	6.12554e+09	6.84172e+09
P18445	60S ribosomal protein L27a	Rpl27a	29.8216	29.4185	29.5657	29.203	29.0386	28.9978	29.1467	9.4884e+08	7.1753e+08	7.94599e+08	6.17975e+08	5.51432e+08	5.36046e+08	5.94355e+08
Q9R1B1	Mitochondrial import inner membrane translocase subunit Tim10 B (Fracture callus protein 1) (FxC1) (Mitochondrial import inner membrane translocase subunit Tim9 B) (TIMM10B) (Tim10b)	Timm10b Fxc1 Tim9b Timm9b	25.8135	25.5824	25.4616	25.4734	25.1859	25.1699	24.966	5.89692e+07	5.02426e+07	4.62064e+07	4.65852e+07	3.81696e+07	3.7749e+07	3.27722e+07
Q9EPK2	Protein XRP2	Rp2 Rp2h	26.0118	25.9177	25.9112	25.6367	25.3672	25.5649	25.5002	6.76595e+07	6.33891e+07	6.31044e+07	5.2171e+07	4.32786e+07	4.96349e+07	4.74608e+07
Q64511	DNA topoisomerase 2-beta (EC 5.99.1.3) (DNA topoisomerase II, beta isozyme)	Top2b	26.5814	26.6148	26.3717	26.6299	26.7101	26.9461	27.0251	1.00415e+08	1.02764e+08	8.68307e+07	1.03845e+08	1.09786e+08	1.29295e+08	1.36578e+08
P32089	Tricarboxylate transport protein, mitochondrial (Citrate transport protein) (CTP) (Solute carrier family 25 member 1) (Tricarboxylate carrier protein)	Slc25a1 Slc20a3	30.7492	30.6129	30.353	30.5657	30.2269	30.0973	30.2033	1.8048e+09	1.64215e+09	1.37138e+09	1.5892e+09	1.25658e+09	1.14868e+09	1.23623e+09
Q9Z2M6	Ubiquitin-like protein 3 (Membrane-anchored ubiquitin-fold protein) (MUB) (MmMUB) (Protein HCG-1)	Ubl3	26.0058	25.9201	25.8818	25.8721	25.4214	25.6753	25.4713	6.73779e+07	6.34923e+07	6.18288e+07	6.14168e+07	4.49371e+07	5.35853e+07	4.652e+07
P22909	Alpha-2A adrenergic receptor (Alpha-2A adrenoreceptor) (Alpha-2A adrenoceptor) (Alpha-2AAR) (Alpha-2D adrenergic receptor) (CA2-47)	Adra2a	25.9819	25.0954	24.9252	25.0485	24.5219	24.8837	24.6363	6.62718e+07	3.58489e+07	3.18596e+07	3.47028e+07	2.40895e+07	3.09565e+07	2.60772e+07
Q6VVW5	Atrial natriuretic peptide receptor 2 (EC 4.6.1.2) (Atrial natriuretic peptide receptor type B) (ANP-B) (ANPR-B) (NPR-B) (Guanylate cyclase B) (GC-B)	Npr2	25.9962	27.1396	27.2188	27.1294	26.6604	26.6191	26.9679	6.69331e+07	1.47855e+08	1.56196e+08	1.46814e+08	1.06068e+08	1.03071e+08	1.31266e+08
Q8VI04	Isoaspartyl peptidase/L-asparaginase (EC 3.4.19.5) (EC 3.5.1.1) (Asparaginase-like protein 1) (Asparaginase-like sperm autoantigen) (Beta-aspartyl-peptidase) (Glial asparaginase) (Isoaspartyl dipeptidase) (L-asparagine amidohydrolase) [Cleaved into: Isoaspartyl peptidase/L-asparaginase alpha chain; Isoaspartyl peptidase/L-asparaginase beta chain]	Asrgl1 Alp Gliap Hiob	27.2718	25.9379	25.9964	25.8142	25.5004	25.6532	25.4647	1.62042e+08	6.42793e+07	6.69413e+07	5.90006e+07	4.7466e+07	5.27695e+07	4.63054e+07
P06685	Sodium/potassium-transporting ATPase subunit alpha-1 (Na(+)/K(+) ATPase alpha-1 subunit) (EC 3.6.3.9) (Sodium pump subunit alpha-1)	Atp1a1	38.8398	37.9862	38.1027	37.8593	37.5553	37.4864	37.7423	4.91965e+11	2.72253e+11	2.95162e+11	2.49334e+11	2.01969e+11	1.92545e+11	2.29913e+11
Q6PIC6	Sodium/potassium-transporting ATPase subunit alpha-3 (Na(+)/K(+) ATPase alpha-3 subunit) (EC 3.6.3.9) (Na(+)/K(+) ATPase alpha(III) subunit) (Sodium pump subunit alpha-3)	Atp1a3	39.2275	38.4124	38.5458	38.322	38.067	37.9038	38.2472	6.43636e+11	3.6584e+11	4.01282e+11	3.4361e+11	2.87946e+11	2.57153e+11	3.2626e+11
P14231	Sodium/potassium-transporting ATPase subunit beta-2 (Adhesion molecule in glia) (AMOG) (Sodium/potassium-dependent ATPase subunit beta-2)	Atp1b2	33.9097	33.1177	33.2287	33.0478	32.9034	32.5749	32.875	1.6138e+10	9.31985e+09	1.00654e+10	8.87942e+09	8.03334e+09	6.39762e+09	7.87708e+09
Q64436	Potassium-transporting ATPase alpha chain 1 (EC 3.6.3.10) (Gastric H(+)/K(+) ATPase subunit alpha) (Proton pump)	Atp4a	36.1635	35.0484	35.1843	34.9672	34.6837	34.5616	34.8437	7.69672e+10	3.55309e+10	3.90411e+10	3.35877e+10	2.75945e+10	2.53563e+10	3.08325e+10
Q8CFG5	Voltage-dependent calcium channel subunit alpha-2/delta-3 (Voltage-gated calcium channel subunit alpha-2/delta-3) [Cleaved into: Voltage-dependent calcium channel subunit alpha-2-3; Voltage-dependent calcium channel subunit delta-3]	Cacna2d3	26.0732	25.3134	25.4888	25.3976	25.1163	25.0949	24.9862	7.06035e+07	4.1695e+07	4.70877e+07	4.42026e+07	3.63716e+07	3.58349e+07	3.32351e+07
Q63810	Calcineurin subunit B type 1 (Protein phosphatase 2B regulatory subunit 1) (Protein phosphatase 3 regulatory subunit B alpha isoform 1)	Ppp3r1 Cnb	27.2347	25.842	25.5372	25.6938	25.278	25.2657	25.4042	1.57932e+08	6.01454e+07	4.86918e+07	5.4276e+07	4.06858e+07	4.03393e+07	4.44057e+07
P53702	Cytochrome c-type heme lyase (CCHL) (EC 4.4.1.17) (Holocytochrome c-type synthase)	Hccs Cchl	28.4634	27.8915	27.9178	27.9059	27.5561	27.4538	27.7137	3.70105e+08	2.48986e+08	2.53566e+08	2.51486e+08	1.97339e+08	1.83834e+08	2.20113e+08
Q32NY4	Metal transporter CNNM3 (Ancient conserved domain-containing protein 3) (mACDP3) (Cyclin-M3)	Cnnm3 Acdp3	27.9821	27.1606	27.2695	27.0417	26.6652	26.9251	26.8889	2.65128e+08	1.50023e+08	1.61781e+08	1.38156e+08	1.06421e+08	1.27428e+08	1.24268e+08
Q9WUM3	Coronin-1B (Coronin-2)	Coro1b	26.7937	25.781	25.7634	25.8185	25.3676	25.5599	25.3856	1.16335e+08	5.76577e+07	5.69578e+07	5.91769e+07	4.32926e+07	4.94636e+07	4.38349e+07
Q8K409	DNA polymerase beta (EC 2.7.7.7) (EC 4.2.99.-)	Polb	25.954	25.2515	24.974	25.3609	25.5522	25.6453	25.6425	6.5005e+07	3.99441e+07	3.29554e+07	4.30927e+07	4.92012e+07	5.24806e+07	5.23777e+07
Q01279	Epidermal growth factor receptor (EC 2.7.10.1)	Egfr	27.4956	26.259	26.3045	26.4025	26.4862	26.7923	26.6641	1.89229e+08	8.03041e+07	8.28811e+07	8.87015e+07	9.40009e+07	1.16223e+08	1.06337e+08
Q60902	Epidermal growth factor receptor substrate 15-like 1 (Epidermal growth factor receptor pathway substrate 15-related sequence) (Eps15-rs) (Eps15-related protein) (Eps15R)	Eps15l1 Eps15-rs Eps15R	30.0412	28.9543	28.9763	28.8066	28.5136	28.4805	28.6199	1.10481e+09	5.20122e+08	5.28141e+08	4.69518e+08	3.83225e+08	3.74541e+08	4.12531e+08
Q8C729	Protein FAM126B	Fam126b D1Ertd53e	26.6997	26.7243	26.8427	26.8272	26.5559	26.2693	26.4884	1.08996e+08	1.10871e+08	1.20352e+08	1.19066e+08	9.86528e+07	8.08833e+07	9.41467e+07
P63213	Guanine nucleotide-binding protein G(I)/G(S)/G(O) subunit gamma-2 (G gamma-I)	Gng2	33.0149	32.0312	32.0005	32.043	31.4318	31.6953	31.7762	8.67924e+09	4.38885e+09	4.29648e+09	4.42501e+09	2.89669e+09	3.4773e+09	3.6779e+09
P59215	Guanine nucleotide-binding protein G(o) subunit alpha	Gnao1 Gna0 Gnao	36.7834	36.041	35.9676	35.9392	35.5368	35.6342	35.6504	1.18283e+11	7.07001e+10	6.71929e+10	6.5883e+10	4.98482e+10	5.33302e+10	5.39314e+10
Q64525	Histone H2B type 2-B (H2b 616)	Hist2h2bb	35.8252	34.8345	34.5707	34.8463	35.1163	35.1146	35.1088	6.08767e+10	3.06361e+10	2.5516e+10	3.08866e+10	3.72432e+10	3.72009e+10	3.70515e+10
Q64524	Histone H2B type 2-E (H2b 613)	Hist2h2be	35.569	34.5597	34.282	34.5834	34.8719	34.8432	34.8412	5.09733e+10	2.53228e+10	2.08884e+10	2.57426e+10	3.1441e+10	3.08214e+10	3.07775e+10
P62806	Histone H4	Hist1h4a; Hist1h4b H4-53; Hist1h4c H4-12; Hist1h4d; Hist1h4f; Hist1h4h; Hist1h4i; Hist1h4j; Hist1h4k; Hist1h4m; Hist2h4a Hist2h4; Hist4h4	36.3609	35.8792	35.5068	35.7739	36.028	36.2054	36.1225	8.82521e+10	6.31987e+10	4.88214e+10	5.8753e+10	7.00667e+10	7.92329e+10	7.48079e+10
P52925	High mobility group protein B2 (High mobility group protein 2) (HMG-2)	Hmgb2 Hmg2	28.0414	27.3994	27.0274	27.3411	27.6165	27.537	27.7152	2.76244e+08	1.7703e+08	1.3679e+08	1.70018e+08	2.05772e+08	1.94743e+08	2.20349e+08
Q8HW98	IgLON family member 5	Iglon5	26.533	25.453	25.4501	25.5875	25.0321	25.2883	25.1094	9.71041e+07	4.59306e+07	4.58394e+07	5.04201e+07	3.43086e+07	4.0976e+07	3.61983e+07
Q9Z1X4	Interleukin enhancer-binding factor 3	Ilf3	26.306	25.3723	25.1804	25.289	24.7368	25.0678	24.9731	8.29623e+07	4.34343e+07	3.80242e+07	4.09967e+07	2.79583e+07	3.51686e+07	3.29337e+07
P42703	Leukemia inhibitory factor receptor (LIF receptor) (LIF-R) (D-factor/LIF receptor) (CD antigen CD118)	Lifr	29.7176	28.8986	28.816	28.8904	28.5439	28.3539	28.519	8.82863e+08	5.00428e+08	4.72593e+08	4.97612e+08	3.91364e+08	3.43067e+08	3.8466e+08
Q5BK62	Protein Mpv17	Mpv17 Mpv17l	27.2633	26.3409	26.4332	26.3302	25.9055	25.9673	26.0336	1.6109e+08	8.49966e+07	9.06137e+07	8.43682e+07	6.28543e+07	6.56037e+07	6.86909e+07
Q9CQZ6	NADH dehydrogenase [ubiquinone] 1 beta subcomplex subunit 3 (Complex I-B12) (CI-B12) (NADH-ubiquinone oxidoreductase B12 subunit)	Ndufb3	30.6093	29.8371	29.8926	29.7621	29.6049	29.438	29.4501	1.63802e+09	9.59123e+08	9.96701e+08	9.10521e+08	8.16514e+08	7.27292e+08	7.33447e+08
P27664	Rod cGMP-specific 3',5'-cyclic phosphodiesterase subunit alpha (GMP-PDE alpha) (EC 3.1.4.35)	Pde6a Mpa Pdea	32.4618	30.4456	30.6958	30.2973	30.1882	29.9922	30.1331	5.91511e+09	1.46229e+09	1.73918e+09	1.31947e+09	1.2234e+09	1.06798e+09	1.17755e+09
P53810	Phosphatidylinositol transfer protein alpha isoform (PI-TP-alpha) (PtdIns transfer protein alpha) (PtdInsTP alpha)	Pitpna Pitpn	28.6205	27.6839	27.7611	27.6816	27.3526	27.3589	27.2368	4.1269e+08	2.15618e+08	2.27475e+08	2.15271e+08	1.71375e+08	1.72126e+08	1.58156e+08
P30427	Plectin (PCN) (PLTN) (Plectin-1)	Plec Plec1	30.8208	29.6967	30.0508	29.5899	30.1664	30.2057	30.1957	1.89669e+09	8.70149e+08	1.11219e+09	8.08079e+08	1.20504e+09	1.2383e+09	1.22977e+09
Q9WTQ2	Podocalyxin (Podocalyxin-like protein 1) (PC) (PCLP-1)	Podxl Pclp1	29.2702	29.4457	29.4403	29.3568	28.9903	28.7716	29.2395	6.47464e+08	7.31183e+08	7.28454e+08	6.87505e+08	5.33277e+08	4.58254e+08	6.33839e+08
Q99PV0	Pre-mRNA-processing-splicing factor 8 (Splicing factor Prp8)	Prpf8 Prp8	25.9116	25.2317	25.2241	25.167	25.4026	25.6964	25.5161	6.31218e+07	3.93996e+07	3.91946e+07	3.76718e+07	4.43552e+07	5.43738e+07	4.79864e+07
P60603	Reactive oxygen species modulator 1 (ROS modulator 1) (Protein MGR2 homolog)	Romo1	30.4439	29.3354	29.4234	29.3324	29.0286	28.9404	29.0832	1.46062e+09	6.77383e+08	7.19986e+08	6.75974e+08	5.47608e+08	5.15151e+08	5.68727e+08
P60867	40S ribosomal protein S20	Rps20	29.5609	28.0751	28.102	28.0769	27.7787	27.4653	27.8353	7.91973e+08	2.82778e+08	2.88098e+08	2.83128e+08	2.30267e+08	1.85304e+08	2.39481e+08
P31647	Sodium- and chloride-dependent GABA transporter 3 (GAT-3) (Solute carrier family 6 member 11)	Slc6a11 Gabt3 Gat-3 Gat-b	34.0442	33.2214	33.1689	33.1013	32.5949	32.7651	32.8929	1.77148e+10	1.00147e+10	9.65701e+09	9.21465e+09	6.48701e+09	7.29907e+09	7.97517e+09
Q6GQS1	Calcium-binding mitochondrial carrier protein SCaMC-3 (Small calcium-binding mitochondrial carrier protein 3) (Solute carrier family 25 member 23)	Slc25a23 Scamc3	29.621	28.9722	28.9034	28.9738	28.6912	28.5134	28.5801	8.25682e+08	5.2662e+08	5.02088e+08	5.27191e+08	4.33433e+08	3.8318e+08	4.01289e+08
G3X9J0	Signal-induced proliferation-associated 1-like protein 3 (SIPA1-like protein 3) (SPA-1-like protein 3)	Sipa1l3 Spal3	25.8083	24.6772	24.8344	24.5115	24.1144	24.2958	24.4343	5.87599e+07	2.68275e+07	2.99157e+07	2.39169e+07	1.81612e+07	2.05948e+07	2.26709e+07
Q6NZL0	Protein SOGA3	Soga3	26.6952	26.9216	26.8542	26.8861	26.6137	26.6238	26.1954	1.08659e+08	1.27119e+08	1.21313e+08	1.24029e+08	1.02692e+08	1.03409e+08	7.68425e+07
P0C6C0	A-kinase anchor protein SPHKAP (SPHK1-interactor and AKAP domain-containing protein) (Sphingosine kinase type 1-interacting protein)	Sphkap Skip	26.4771	25.2841	25.2384	25.0908	24.8681	24.8595	24.918	9.34101e+07	4.08562e+07	3.95848e+07	3.57337e+07	3.06235e+07	3.04415e+07	3.17007e+07
Q64704	Syntaxin-3	Stx3 Stx3a	32.2237	31.1915	31.4602	31.1896	31.0769	30.7694	30.8914	5.01532e+09	2.45234e+09	2.95429e+09	2.44909e+09	2.26508e+09	1.8303e+09	1.99178e+09
Q5HZA9	Transmembrane protein 126A	Tmem126a	27.9441	26.5652	26.7279	26.329	26.1523	26.1873	26.1364	2.58231e+08	9.92942e+07	1.11146e+08	8.42994e+07	7.45829e+07	7.64105e+07	7.37642e+07
Q3V0J1	Transmembrane protein 237 (Amyotrophic lateral sclerosis 2 chromosomal region candidate gene 4 protein homolog)	Tmem237 Als2cr4	26.9682	25.8376	26.0121	25.7003	25.5229	25.324	25.5381	1.3129e+08	5.99628e+07	6.76739e+07	5.45214e+07	4.82112e+07	4.20043e+07	4.87247e+07
Q9D9M2	Ubiquitin carboxyl-terminal hydrolase 12 (EC 3.4.19.12) (Deubiquitinating enzyme 12) (Ubiquitin thioesterase 12) (Ubiquitin-hydrolyzing enzyme 1) (Ubiquitin-specific-processing protease 12)	Usp12 Ubh1	25.732	25.0334	25.0829	25.0565	24.6784	24.7786	24.5228	5.5732e+07	3.43395e+07	3.55401e+07	3.48957e+07	2.68505e+07	2.87809e+07	2.4105e+07
Q9D1K2	V-type proton ATPase subunit F (V-ATPase subunit F) (V-ATPase 14 kDa subunit) (Vacuolar proton pump subunit F)	Atp6v1f Atp6s14 Vatf	27.8338	26.7055	26.4712	26.6586	26.2732	26.1639	26.2222	2.39223e+08	1.09436e+08	9.30311e+07	1.05932e+08	8.11009e+07	7.51839e+07	7.82809e+07
D3Z9R8	6.8 kDa mitochondrial proteolipid	Mp68	24.8033	25.2887	25.0528	23.6689	23.9106	24.5241	24.1013	2.9277e+07	4.09881e+07	3.48045e+07	1.33363e+07	1.57692e+07	2.41266e+07	1.79974e+07
O88444	Adenylate cyclase type 1 (EC 4.6.1.1) (ATP pyrophosphate-lyase 1) (Adenylate cyclase type I) (Adenylyl cyclase 1) (Ca(2+)/calmodulin-activated adenylyl cyclase)	Adcy1	28.5464	28.1569	28.4154	28.1293	27.9844	27.4352	27.7665	3.92024e+08	2.99284e+08	3.58016e+08	2.93601e+08	2.6554e+08	1.81482e+08	2.28315e+08
P31750	RAC-alpha serine/threonine-protein kinase (EC 2.7.11.1) (AKT1 kinase) (Protein kinase B) (PKB) (Protein kinase B alpha) (PKB alpha) (Proto-oncogene c-Akt) (RAC-PK-alpha) (Thymoma viral proto-oncogene)	Akt1 Akt Rac	21.1324	22.5834	21.2866	23.004	23.2153	23.3008	23.1193	2.29879e+06	6.28479e+06	2.55808e+06	8.41205e+06	9.73843e+06	1.03331e+07	9.11192e+06
Q810F4	Protein FAM3C (Interleukin-like EMT inducer)	Fam3c Ilei	29.0077	28.322	28.5001	28.1574	27.8933	27.7309	28.1531	5.3974e+08	3.35565e+08	3.79658e+08	2.9937e+08	2.49303e+08	2.22751e+08	2.98479e+08
P62882	Guanine nucleotide-binding protein subunit beta-5 (Gbeta5) (Transducin beta chain 5)	Gnb5	32.3977	31.7522	31.9601	31.6193	31.1703	31.5433	31.437	5.65826e+09	3.61711e+09	4.17794e+09	3.29882e+09	2.41646e+09	3.12964e+09	2.90727e+09
Q8CB44	GRAM domain-containing protein 4 (Death-inducing protein)	Gramd4 Dip Kiaa0767	24.8958	24.6185	24.4408	24.4699	23.1602	23.8604	24.1542	3.1217e+07	2.57585e+07	2.27726e+07	2.32359e+07	9.37351e+06	1.52293e+07	1.86703e+07
Q7TSF4	Leucine-rich repeat-containing protein 75A (Leucine-rich repeat-containing protein FAM211A)	Lrrc75a Fam211a	21.7274	22.6864	22.281	23.2061	23.1989	22.9386	23.0832	3.47215e+06	6.74991e+06	5.09611e+06	9.67714e+06	9.62889e+06	8.03928e+06	8.88686e+06
Q8CG09	Multidrug resistance-associated protein 1 (ATP-binding cassette sub-family C member 1) (Leukotriene C(4) transporter) (LTC4 transporter)	Abcc1 Mrp1	27.5111	26.8095	27.2784	26.7922	26.4096	26.5486	26.6749	1.91284e+08	1.17619e+08	1.62789e+08	1.16211e+08	8.91421e+07	9.81567e+07	1.07137e+08
Q8K4M9	Oxysterol-binding protein-related protein 1 (ORP-1) (OSBP-related protein 1)	Osbpl1a Orp1	26.8825	26.5678	26.9118	26.4284	26.452	25.8862	25.8848	1.23716e+08	9.94719e+07	1.26254e+08	9.0311e+07	9.18012e+07	6.20178e+07	6.19567e+07
Q01065	Calcium/calmodulin-dependent 3',5'-cyclic nucleotide phosphodiesterase 1B (Cam-PDE 1B) (EC 3.1.4.17) (63 kDa Cam-PDE)	Pde1b Pde1b1	22.4974	23.1184	22.8661	23.2172	23.6017	23.8075	23.2071	5.92105e+06	9.10631e+06	7.64482e+06	9.7518e+06	1.27298e+07	1.46811e+07	9.68327e+06
Q9D8W5	26S proteasome non-ATPase regulatory subunit 12 (26S proteasome regulatory subunit RPN5) (26S proteasome regulatory subunit p55)	Psmd12	22.4775	22.8557	22.749	23.4733	23.4497	23.6229	23.648	5.83989e+06	7.59013e+06	7.04901e+06	1.16454e+07	1.14565e+07	1.29179e+07	1.3145e+07
Q64455	Receptor-type tyrosine-protein phosphatase eta (Protein-tyrosine phosphatase eta) (R-PTP-eta) (EC 3.1.3.48) (HPTP beta-like tyrosine phosphatase) (Protein-tyrosine phosphatase receptor type J) (R-PTP-J) (Susceptibility to colon cancer 1) (CD antigen CD148)	Ptprj Byp Scc1	25.6388	24.9594	24.9194	24.0936	23.209	24.1412	23.8514	5.22468e+07	3.26236e+07	3.17314e+07	1.7902e+07	9.69622e+06	1.85026e+07	1.51348e+07
Q7M6Z0	Reticulon-4 receptor-like 2 (Nogo receptor-like 3) (Nogo-66 receptor homolog 1) (Nogo-66 receptor-related protein 2) (NgR2)	Rtn4rl2 Ngrl3	26.9793	26.26	26.0156	25.6117	25.0678	25.777	25.1624	1.32302e+08	8.03593e+07	6.78398e+07	5.12722e+07	3.5169e+07	5.74966e+07	3.75525e+07
O55240	11-cis retinol dehydrogenase (11-cis RDH) (11-cis RoDH) (EC 1.1.1.315) (9-cis retinol dehydrogenase) (Cis-retinol dehydrogenase) (Retinol dehydrogenase 5)	Rdh5 cRDH rdh RDH4	24.7477	23.9727	25.5313	23.954	22.9002	23.3802	23.6149	2.81701e+07	1.64632e+07	4.84933e+07	1.62506e+07	7.82799e+06	1.09182e+07	1.28471e+07
Q6ZQ82	Rho GTPase-activating protein 26 (Rho-type GTPase-activating protein 26)	Arhgap26 Kiaa0621	26.2293	26.3455	25.062	25.7197	24.3318	24.7657	24.7375	7.86678e+07	8.52667e+07	3.50281e+07	5.52589e+07	2.1115e+07	2.85252e+07	2.79725e+07
P63276	40S ribosomal protein S17	Rps17	25.2276	24.4142	24.9289	24.4867	24.0083	23.9386	24.2861	3.92888e+07	2.23561e+07	3.19409e+07	2.35088e+07	1.6874e+07	1.60777e+07	2.0457e+07
Q63488	Sodium-dependent phosphate transporter 2 (Phosphate transporter 2) (PiT-2) (Receptor for amphotropic viruses 1) (RAM-1) (Solute carrier family 20 member 2)	Slc20a2 Pit2 Ram1	27.7695	26.5268	27.4565	26.5519	26.2612	25.9206	26.2686	2.288e+08	9.6685e+07	1.84174e+08	9.83792e+07	8.04309e+07	6.35138e+07	8.0843e+07
O70531	Sulfate transporter (Diastrophic dysplasia protein homolog) (Solute carrier family 26 member 2)	Slc26a2 Dtdst	22.9259	23.9517	23.2277	25.1925	24.6994	24.3368	24.5624	7.96881e+06	1.62244e+07	9.82259e+06	3.83446e+07	2.72433e+07	2.11895e+07	2.47757e+07
F1MA98	Nucleoprotein TPR (Megator) (NPC-associated intranuclear protein) (Translocated promoter region protein)	Tpr	24.2175	23.6318	23.3313	23.2126	22.5854	23.1866	22.7299	1.95074e+07	1.29984e+07	1.05539e+07	9.7203e+06	6.29328e+06	9.54716e+06	6.95621e+06
Q91YR1	Twinfilin-1 (Protein A6)	Twf1 Ptk9	23.3718	23.6955	23.6706	24.1132	24.279	24.2412	24.1155	1.08545e+07	1.35847e+07	1.33528e+07	1.81463e+07	2.0356e+07	1.98301e+07	1.8176e+07
Q62720	Zinc transporter 1 (ZnT-1) (Solute carrier family 30 member 1)	Slc30a1 Znt1	27.5796	26.9238	27.22	26.811	26.3353	26.4892	26.7416	2.00581e+08	1.27312e+08	1.56331e+08	1.17739e+08	8.46676e+07	9.42016e+07	1.12206e+08
Q794F9	4F2 cell-surface antigen heavy chain (4F2hc) (Solute carrier family 3 member 2) (CD antigen CD98)	Slc3a2	34.3334	33.8955	34.0248	33.8564	33.5007	33.581	33.7631	2.16467e+10	1.59794e+10	1.74776e+10	1.5552e+10	1.21539e+10	1.28492e+10	1.45783e+10
O35600	Retinal-specific ATP-binding cassette transporter (ATP-binding cassette sub-family A member 4) (RIM ABC transporter) (RIM protein) (RmP)	Abca4 Abcr	33.7355	33.1614	33.4958	33.0619	32.9464	32.8483	32.946	1.43025e+10	9.60699e+09	1.21124e+10	8.96674e+09	8.27638e+09	7.73246e+09	8.2742e+09
P47863	Aquaporin-4 (AQP-4) (Mercurial-insensitive water channel) (MIWC) (WCH4)	Aqp4	29.9349	30.2711	30.0717	30.286	30.4601	30.4753	30.6008	1.02636e+09	1.29575e+09	1.12842e+09	1.30917e+09	1.4771e+09	1.49278e+09	1.62842e+09
P98200	Phospholipid-transporting ATPase IB (EC 3.6.3.1) (ATPase class I type 8A member 2) (P4-ATPase flippase complex alpha subunit ATP8A2)	Atp8a2	28.5749	28.0419	28.5026	27.9323	27.8456	27.885	27.8782	3.99865e+08	2.76351e+08	3.80299e+08	2.56134e+08	2.41198e+08	2.47875e+08	2.46698e+08
Q7TS56	Carbonyl reductase family member 4 (EC 1.-.-.-) (3-oxoacyl-[acyl-carrier-protein] reductase) (EC 1.1.1.-) (Quinone reductase CBR4)	Cbr4	26.7665	27.0925	26.7236	27.1595	27.3911	27.2106	27.502	1.14161e+08	1.43101e+08	1.10814e+08	1.49907e+08	1.7601e+08	1.55314e+08	1.90073e+08
Q6MG12	Uncharacterized protein C6orf136 homolog		27.5816	27.1174	27.3892	27.0459	27.0064	26.7194	26.8111	2.00856e+08	1.45592e+08	1.75786e+08	1.38553e+08	1.34817e+08	1.10493e+08	1.17743e+08
Q920F5	Malonyl-CoA decarboxylase, mitochondrial (MCD) (EC 4.1.1.9)	Mlycd	26.4491	25.9089	26.0053	25.7828	25.6531	25.5362	25.6657	9.16159e+07	6.30018e+07	6.73548e+07	5.77278e+07	5.27673e+07	4.86589e+07	5.32296e+07
P97564	Glycerol-3-phosphate acyltransferase 1, mitochondrial (GPAT-1) (EC 2.3.1.15)	Gpam Gpat1	27.9549	27.719	27.4111	27.4907	27.158	27.2574	27.2934	2.60171e+08	2.20934e+08	1.78473e+08	1.88593e+08	1.4975e+08	1.60434e+08	1.6449e+08
P09650	Mast cell protease 1 (rMCP-1) (EC 3.4.21.39) (Chymase) (Chymotrypsin-like protease) (CLIP protein) (Mast cell protease I) (rMCP-I)	Mcpt1	30.7903	30.3158	30.6817	30.1844	30.1755	29.8478	30.1052	1.85694e+09	1.33653e+09	1.72232e+09	1.22016e+09	1.21266e+09	9.66207e+08	1.155e+09
Q5U2R6	Putative monooxygenase p33MONOX (EC 1.-.-.-) (liver regeneration-related protein LRRG011)	P33monox Aa2-141	27.8175	27.4408	27.4827	27.2913	27.0378	27.1994	27.1067	2.36536e+08	1.82186e+08	1.87552e+08	1.64253e+08	1.3778e+08	1.54114e+08	1.4452e+08
Q5M9I5	Cytochrome b-c1 complex subunit 6, mitochondrial (Complex III subunit 6) (Complex III subunit VIII) (Cytochrome c1 non-heme 11 kDa protein) (Mitochondrial hinge protein) (Ubiquinol-cytochrome c reductase complex 11 kDa protein)	Uqcrh	27.0679	26.8371	27.3079	26.1563	26.7032	26.6727	26.457	1.40683e+08	1.19886e+08	1.66149e+08	7.47904e+07	1.09261e+08	1.06972e+08	9.21174e+07
Q7TQ16	Cytochrome b-c1 complex subunit 8 (Complex III subunit 8) (Complex III subunit VIII) (Low molecular mass ubiquinone-binding protein) (Ubiquinol-cytochrome c reductase complex 9.5 kDa protein) (Ubiquinol-cytochrome c reductase complex ubiquinone-binding protein QP-C)	Uqcrq Qpc	32.1615	31.7733	31.8731	31.6102	31.6037	31.5587	31.3824	4.80371e+09	3.67034e+09	3.93337e+09	3.27812e+09	3.26339e+09	3.16314e+09	2.79919e+09
P97538	Ras-related protein M-Ras (Ras-related protein R-Ras3)	Mras Rras3	28.9813	28.7555	29.0698	28.5772	28.3285	28.3414	28.658	5.29941e+08	4.53165e+08	5.63474e+08	4.00498e+08	3.37071e+08	3.401e+08	4.23566e+08
P49194	Retinol-binding protein 3 (Interphotoreceptor retinoid-binding protein) (IRBP) (Interstitial retinol-binding protein)	Rbp3	28.7731	28.1637	28.3138	28.0788	27.8306	27.9161	27.9173	4.58731e+08	3.00689e+08	3.33654e+08	2.83499e+08	2.38702e+08	2.53265e+08	2.53473e+08
P23358	60S ribosomal protein L12	Rpl12	29.2713	28.8753	29.1294	28.8321	28.6741	28.4807	28.7474	6.47937e+08	4.92414e+08	5.8724e+08	4.77893e+08	4.28329e+08	3.74577e+08	4.50639e+08
P19253	60S ribosomal protein L13a (Transplantation antigen P198) (Tum-P198 antigen)	Rpl13a P198 Tstap198-7	29.8367	29.3596	29.6347	29.2843	29.1572	29.0234	29.3006	9.58807e+08	6.88829e+08	8.33543e+08	6.53827e+08	5.98683e+08	5.45653e+08	6.61242e+08
P39032	60S ribosomal protein L36	Rpl36	28.0529	27.6888	28.0406	27.6216	27.4814	27.3649	27.5356	2.7847e+08	2.16353e+08	2.76102e+08	2.06504e+08	1.87385e+08	1.72845e+08	1.94552e+08
Q5PPM7	Rod outer segment membrane protein 1 (ROSP1)	Rom1	35.5645	35.2076	35.474	35.0914	35.0391	34.9256	34.9391	5.08126e+10	3.96776e+10	4.77235e+10	3.66068e+10	3.53039e+10	3.2633e+10	3.29385e+10
Q8VD26	Transmembrane protein 143	Tmem143	22.7302	22.6432	22.6304	22.7954	23.4633	23.182	22.8813	6.95799e+06	6.55079e+06	6.49283e+06	7.27949e+06	1.15649e+07	9.51629e+06	7.72626e+06
E9Q6P5	Tetratricopeptide repeat protein 7B (TPR repeat protein 7B)	Ttc7b	28.7769	28.3557	28.4597	28.3431	28.0208	28.116	28.2434	4.59949e+08	3.4348e+08	3.69166e+08	3.40497e+08	2.72337e+08	2.90906e+08	3.17761e+08
Q14DH7	Acyl-CoA synthetase short-chain family member 3, mitochondrial (EC 6.2.1.1)	Acss3	23.5351	23.5497	23.8056	23.8061	23.8713	24.1141	24.0298	1.21558e+07	1.2279e+07	1.46627e+07	1.4667e+07	1.53449e+07	1.81578e+07	1.71277e+07
Q6P7S1	Acid ceramidase (AC) (ACDase) (Acid CDase) (EC 3.5.1.23) (Acylsphingosine deacylase) (N-acylsphingosine amidohydrolase)	Asah1	25.1443	25.3888	25.0434	25.2902	25.5409	25.5018	25.6579	3.70844e+07	4.39338e+07	3.45783e+07	4.10306e+07	4.88174e+07	4.75132e+07	5.29429e+07
D3ZAF6	ATP synthase subunit f, mitochondrial	Atp5j2	34.0845	33.9526	33.8126	33.8648	33.762	33.5477	33.4824	1.82164e+10	1.66244e+10	1.50873e+10	1.56435e+10	1.45671e+10	1.25562e+10	1.2001e+10
P36201	Cysteine-rich protein 2 (CRP-2) (Protein ESP1)	Crip2 Crp2	29.4496	29.4961	29.5529	29.5826	29.6477	29.9698	29.9493	7.33167e+08	7.57198e+08	7.87622e+08	8.03982e+08	8.41104e+08	1.0515e+09	1.03664e+09
Q99KI3	ER membrane protein complex subunit 3 (Transmembrane protein 111)	Emc3 Tmem111	27.6933	27.5497	27.6976	27.4492	27.306	27.2181	27.3991	2.17027e+08	1.96469e+08	2.17677e+08	1.8324e+08	1.6593e+08	1.56126e+08	1.76993e+08
P62880	Guanine nucleotide-binding protein G(I)/G(S)/G(T) subunit beta-2 (G protein subunit beta-2) (Transducin beta chain 2)	Gnb2	35.1784	34.9257	34.9379	34.8297	34.5239	34.7705	34.7271	3.88831e+10	3.2635e+10	3.29123e+10	3.0535e+10	2.47011e+10	2.93065e+10	2.84374e+10
P17439	Glucosylceramidase (EC 3.2.1.45) (Acid beta-glucosidase) (Beta-glucocerebrosidase) (D-glucosyl-N-acylsphingosine glucohydrolase)	Gba	25.9126	26.2994	25.9296	26.163	26.358	26.5227	26.4851	6.31653e+07	8.25884e+07	6.39113e+07	7.51383e+07	8.60094e+07	9.64133e+07	9.39291e+07
Q61474	RNA-binding protein Musashi homolog 1 (Musashi-1)	Msi1 Msi1h	26.586	26.3256	26.2708	26.215	25.8944	26.0553	26.1078	1.00733e+08	8.40995e+07	8.09663e+07	7.78923e+07	6.23727e+07	6.97334e+07	7.23176e+07
Q7TMF3	NADH dehydrogenase [ubiquinone] 1 alpha subcomplex subunit 12 (Complex I-B17.2) (CI-B17.2) (CIB17.2) (NADH-ubiquinone oxidoreductase subunit B17.2)	Ndufa12	29.6097	29.3266	29.3571	29.2025	29.1463	28.9967	28.9707	8.19215e+08	6.73261e+08	6.8763e+08	6.17767e+08	5.94182e+08	5.3566e+08	5.26085e+08
Q5XIH7	Prohibitin-2 (B-cell receptor-associated protein BAP37) (BAP-37)	Phb2 Bcap37	33.9344	33.5684	33.5228	33.4428	33.3226	33.3044	33.2123	1.64165e+10	1.27382e+10	1.23412e+10	1.16756e+10	1.07426e+10	1.06077e+10	9.95139e+09
Q148R9	Regulator of G-protein signaling 9-binding protein (RGS9-anchoring protein)	Rgs9bp R9ap	30.7721	30.6447	30.8993	30.647	30.4706	30.3378	30.4463	1.8337e+09	1.67871e+09	2.0027e+09	1.68139e+09	1.48785e+09	1.35699e+09	1.46304e+09
P36860	Ras-related protein Ral-B	Ralb Ral-b	30.5299	30.2596	30.3688	30.246	29.9737	30.1482	29.968	1.5503e+09	1.2854e+09	1.38646e+09	1.27332e+09	1.05431e+09	1.1899e+09	1.05018e+09
P12001	60S ribosomal protein L18	Rpl18	30.7339	30.5141	30.8699	30.3036	30.3946	30.1601	30.3843	1.78581e+09	1.53341e+09	1.96235e+09	1.32526e+09	1.4115e+09	1.19974e+09	1.40147e+09
P62911	60S ribosomal protein L32	Rpl32	28.8096	28.497	28.7555	28.3463	28.251	28.2159	28.4117	4.70489e+08	3.78845e+08	4.53192e+08	3.4125e+08	3.19438e+08	3.1177e+08	3.57095e+08
P35213	14-3-3 protein beta/alpha (Prepronerve growth factor RNH-1) (Protein kinase C inhibitor protein 1) (KCIP-1) [Cleaved into: 14-3-3 protein beta/alpha, N-terminally processed]	Ywhab	29.5625	28.6775	27.9371	28.6077	27.791	28.625	27.6102	7.92876e+08	4.29332e+08	2.56991e+08	4.09039e+08	2.32234e+08	4.13972e+08	2.04885e+08
P62259	14-3-3 protein epsilon (14-3-3E)	Ywhae	30.4349	29.8194	29.0275	29.8789	29.0475	29.8016	29.0016	1.45146e+09	9.47419e+08	5.47212e+08	9.87273e+08	5.54837e+08	9.35814e+08	5.37477e+08
P68510	14-3-3 protein eta	Ywhah	28.6893	27.3844	27.3442	27.548	27.2366	27.547	26.7961	4.32861e+08	1.75193e+08	1.70388e+08	1.96241e+08	1.58138e+08	1.96093e+08	1.16529e+08
P61982	14-3-3 protein gamma [Cleaved into: 14-3-3 protein gamma, N-terminally processed]	Ywhag	29.2772	28.3589	27.6993	28.2321	27.5944	28.2612	27.4063	6.5058e+08	3.44244e+08	2.17925e+08	3.15296e+08	2.02652e+08	3.21714e+08	1.77876e+08
P68254	14-3-3 protein theta (14-3-3 protein tau)	Ywhaq	30.1229	28.8193	28.4412	28.6324	28.0534	28.7584	28.0856	1.16924e+09	4.73681e+08	3.64467e+08	4.16123e+08	2.78551e+08	4.54087e+08	2.84844e+08
P63101	14-3-3 protein zeta/delta (Protein kinase C inhibitor protein 1) (KCIP-1) (SEZ-2)	Ywhaz	30.6793	30.0647	29.2814	30.1437	29.3336	30.0716	29.1649	1.71946e+09	1.12298e+09	6.52513e+08	1.1862e+09	6.76519e+08	1.12838e+09	6.01882e+08
Q61151	Serine/threonine-protein phosphatase 2A 56 kDa regulatory subunit epsilon isoform (PP2A B subunit isoform B'-epsilon) (PP2A B subunit isoform B56-epsilon) (PP2A B subunit isoform PR61-epsilon) (PP2A B subunit isoform R5-epsilon)	Ppp2r5e Kiaa4006	29.1105	28.0528	27.873	27.8443	27.5385	28.0934	27.6997	5.79601e+08	2.78438e+08	2.45822e+08	2.40967e+08	1.9495e+08	2.86392e+08	2.17986e+08
Q76MZ3	Serine/threonine-protein phosphatase 2A 65 kDa regulatory subunit A alpha isoform (PP2A subunit A isoform PR65-alpha) (PP2A subunit A isoform R1-alpha)	Ppp2r1a	30.6246	30.3986	30.2767	30.3998	30.2672	30.6878	30.2083	1.65549e+09	1.41545e+09	1.30074e+09	1.4166e+09	1.29221e+09	1.72963e+09	1.24056e+09
P29266	3-hydroxyisobutyrate dehydrogenase, mitochondrial (HIBADH) (EC 1.1.1.31)	Hibadh	26.6434	26.595	25.8402	26.5283	26.5051	26.8341	26.5147	1.04824e+08	1.01364e+08	6.00743e+07	9.67853e+07	9.52412e+07	1.19641e+08	9.58813e+07
P48193	Protein 4.1 (P4.1) (4.1R) (Band 4.1)	Epb41 Epb4.1 Kiaa4056	30.4783	29.7898	29.6845	29.7714	29.4832	29.9283	29.6616	1.49581e+09	9.28152e+08	8.62838e+08	9.16395e+08	7.50443e+08	1.02166e+09	8.49234e+08
Q9D020	Cytosolic 5'-nucleotidase 3A (EC 3.1.3.5) (7-methylguanosine phosphate-specific 5'-nucleotidase) (7-methylguanosine nucleotidase) (EC 3.1.3.91) (Cytosolic 5'-nucleotidase 3) (Cytosolic 5'-nucleotidase III) (cN-III) (Lupin) (Pyrimidine 5'-nucleotidase 1) (P5'N-1) (P5N-1) (PN-I)	Nt5c3a Nt5c3	29.7363	28.949	28.9768	28.8612	28.6186	28.7663	28.9056	8.94362e+08	5.18217e+08	5.28311e+08	4.87631e+08	4.1216e+08	4.56567e+08	5.02856e+08
Q9DCD0	6-phosphogluconate dehydrogenase, decarboxylating (EC 1.1.1.44)	Pgd	26.6154	25.5846	25.0468	25.4819	24.8449	25.2459	25.1477	1.02811e+08	5.03193e+07	3.46604e+07	4.68599e+07	3.01333e+07	3.9789e+07	3.71726e+07
P0C1X8	AP2-associated protein kinase 1 (EC 2.7.11.1) (Adaptor-associated kinase 1)	Aak1	31.2545	29.8637	30.2221	29.7428	29.9262	29.9016	30.007	2.56172e+09	9.76927e+08	1.25242e+09	8.98386e+08	1.0202e+09	1.00293e+09	1.07899e+09
Q5EG47	5'-AMP-activated protein kinase catalytic subunit alpha-1 (AMPK subunit alpha-1) (EC 2.7.11.1) (Acetyl-CoA carboxylase kinase) (ACACA kinase) (EC 2.7.11.27) (Hydroxymethylglutaryl-CoA reductase kinase) (HMGCR kinase) (EC 2.7.11.31) (Tau-protein kinase PRKAA1) (EC 2.7.11.26)	Prkaa1	24.7885	23.6484	23.7295	23.5571	23.5938	23.5753	23.1917	2.89796e+07	1.31483e+07	1.39093e+07	1.23425e+07	1.26598e+07	1.24989e+07	9.58091e+06
P13221	Aspartate aminotransferase, cytoplasmic (cAspAT) (EC 2.6.1.1) (EC 2.6.1.3) (Cysteine aminotransferase, cytoplasmic) (Cysteine transaminase, cytoplasmic) (cCAT) (Glutamate oxaloacetate transaminase 1) (Transaminase A)	Got1	30.0861	28.8111	28.2698	28.6972	27.8371	28.4037	28.0359	1.13975e+09	4.70971e+08	3.23642e+08	4.35242e+08	2.39778e+08	3.55116e+08	2.75199e+08
Q8K442	ATP-binding cassette sub-family A member 8-A	Abca8a	33.9783	33.6152	33.402	33.5249	33.2536	33.5008	33.7709	1.69231e+10	1.31576e+10	1.13504e+10	1.23595e+10	1.02405e+10	1.21547e+10	1.4657e+10
O70595	ATP-binding cassette sub-family B member 6, mitochondrial (Ubiquitously-expressed mammalian ABC half transporter)	Abcb6 Umat	28.9129	28.2075	28.4614	28.0576	28.071	28.0982	28.2055	5.05419e+08	3.09967e+08	3.69602e+08	2.79367e+08	2.8197e+08	2.87335e+08	3.09519e+08
Q704E8	ATP-binding cassette sub-family B member 7, mitochondrial (ATP-binding cassette transporter 7) (ABC transporter 7 protein)	Abcb7	29.4062	28.7005	28.8112	28.6722	28.4536	28.5633	28.5669	7.11457e+08	4.36231e+08	4.71014e+08	4.27745e+08	3.67618e+08	3.96641e+08	3.97638e+08
Q5RKI8	ATP-binding cassette sub-family B member 8, mitochondrial	Abcb8	26.6744	26.2467	26.2853	26.104	26.2062	26.1145	26.1497	1.071e+08	7.96229e+07	8.17824e+07	7.21228e+07	7.74202e+07	7.26535e+07	7.44471e+07
Q9JI39	ATP-binding cassette sub-family B member 10, mitochondrial (ABC-mitochondrial erythroid protein) (ABC-me protein) (ATP-binding cassette transporter 10) (ABC transporter 10 protein)	Abcb10	26.3447	26.0138	25.6525	25.7279	25.2618	25.5846	25.5079	8.52223e+07	6.77536e+07	5.27453e+07	5.55719e+07	4.02309e+07	5.0318e+07	4.77131e+07
P16970	ATP-binding cassette sub-family D member 3 (70 kDa peroxisomal membrane protein) (PMP70)	Abcd3 Pmp70 Pxmp1	28.3665	27.8834	28.0805	27.9277	27.8425	28.037	28.4278	3.46084e+08	2.47592e+08	2.83847e+08	2.55306e+08	2.40665e+08	2.75408e+08	3.61101e+08
P61222	ATP-binding cassette sub-family E member 1 (RNase L inhibitor) (Ribonuclease 4 inhibitor) (RNS4I)	Abce1 Rli	27.1236	26.2989	26.6116	26.0477	26.1107	26.1077	26.1581	1.46227e+08	8.25559e+07	1.02541e+08	6.93649e+07	7.24629e+07	7.23128e+07	7.4879e+07
Q99LE6	ATP-binding cassette sub-family F member 2	Abcf2	23.4555	23.9823	23.5823	23.4843	23.4689	23.5048	23.5005	1.15029e+07	1.65731e+07	1.25595e+07	1.17345e+07	1.16101e+07	1.19026e+07	1.1867e+07
Q66H39	ATP-binding cassette sub-family F member 3	Abcf3	25.5	24.7729	24.7656	24.3453	24.5721	25.074	24.7603	4.74533e+07	2.8667e+07	2.85228e+07	2.13144e+07	2.49418e+07	3.53199e+07	2.84178e+07
Q99LR1	Monoacylglycerol lipase ABHD12 (EC 3.1.1.23) (2-arachidonoylglycerol hydrolase) (Abhydrolase domain-containing protein 12)	Abhd12	29.7158	29.103	29.648	29.2397	29.4896	29.2101	29.7001	8.81783e+08	5.76598e+08	8.41283e+08	6.33889e+08	7.53801e+08	6.21029e+08	8.72217e+08
Q5XI64	Monoacylglycerol lipase ABHD6 (EC 3.1.1.23) (2-arachidonoylglycerol hydrolase) (Abhydrolase domain-containing protein 6)	Abhd6	27.2313	26.9799	27.3312	27.0012	27.2368	27.2686	27.4559	1.57552e+08	1.32359e+08	1.6885e+08	1.34331e+08	1.58156e+08	1.61678e+08	1.84098e+08
Q5I0K5	Mycophenolic acid acyl-glucuronide esterase, mitochondrial (EC 3.1.1.93) (Alpha/beta hydrolase domain-containing protein 10) (Abhydrolase domain-containing protein 10)	Abhd10	28.4345	27.9762	27.2543	27.8924	27.476	27.9226	27.7777	3.62776e+08	2.6405e+08	1.60085e+08	2.49138e+08	1.86685e+08	2.54407e+08	2.30106e+08
Q6DGG1	Protein ABHD14B (EC 3.-.-.-) (Alpha/beta hydrolase domain-containing protein 14B) (Abhydrolase domain-containing protein 14B)	Abhd14b	26.7633	25.5902	25.5695	25.468	25.5589	25.7463	24.8895	1.1391e+08	5.05148e+07	4.97958e+07	4.64123e+07	4.94319e+07	5.62858e+07	3.10808e+07
Q6MG55	Protein ABHD16A (EC 3.-.-.-) (Alpha/beta hydrolase domain-containing protein 16A) (Abhydrolase domain-containing protein 16A) (HLA-B-associated transcript 5)	Abhd16a Bat5	28.2206	27.7889	28.0401	27.7453	27.5234	27.5253	27.7664	3.12793e+08	2.31902e+08	2.75994e+08	2.24997e+08	1.92921e+08	1.93174e+08	2.28309e+08
Q8CBW3	Abl interactor 1 (Abelson interactor 1) (Abi-1) (Ablphilin-1) (Eps8 SH3 domain-binding protein) (Eps8-binding protein) (Spectrin SH3 domain-binding protein 1) (e3B1)	Abi1 Ssh3bp1	28.8326	27.9789	27.9137	27.9736	27.7568	27.9134	27.6765	4.78065e+08	2.64529e+08	2.52845e+08	2.63568e+08	2.2679e+08	2.52797e+08	2.14516e+08
P62484	Abl interactor 2 (Abelson interactor 2) (Abi-2)	Abi2	28.4797	27.0345	26.971	26.9633	26.8241	26.9264	26.8448	3.74333e+08	1.37462e+08	1.3155e+08	1.30849e+08	1.1881e+08	1.27545e+08	1.20533e+08
Q8K4G5	Actin-binding LIM protein 1 (abLIM-1) (Actin-binding LIM protein family member 1)	Ablim1 Ablim Kiaa0059	27.9334	26.1269	26.4807	26.0263	26.7987	26.3686	27.4763	2.56334e+08	7.32799e+07	9.36426e+07	6.83445e+07	1.16737e+08	8.66447e+07	1.86716e+08
Q6KC51	Actin-binding LIM protein 2 (abLIM-2) (Actin-binding LIM protein family member 2)	Ablim2	27.7262	25.9026	26.3505	25.8463	26.1138	26.2347	26.1351	2.22038e+08	6.27274e+07	8.5566e+07	6.03289e+07	7.26158e+07	7.89659e+07	7.36988e+07
Q5SSL4	Active breakpoint cluster region-related protein	Abr	25.7825	24.7084	25.0809	24.7379	25.2045	24.8807	25.0192	5.77175e+07	2.74136e+07	3.54901e+07	2.79798e+07	3.86634e+07	3.08923e+07	3.40048e+07
Q5SWU9	Acetyl-CoA carboxylase 1 (ACC1) (EC 6.4.1.2) (ACC-alpha) (Acetyl-CoA carboxylase 265) [Includes: Biotin carboxylase (EC 6.3.4.14)]	Acaca Acac Gm738	24.283	24.1977	24.1132	24.1187	24.4367	24.2176	24.2457	2.04131e+07	1.9241e+07	1.81467e+07	1.82165e+07	2.27078e+07	1.95082e+07	1.98928e+07
Q9D7B6	Isobutyryl-CoA dehydrogenase, mitochondrial (EC 1.3.99.-) (Acyl-CoA dehydrogenase family member 8) (ACAD-8)	Acad8	27.0939	26.2249	25.898	26.2316	26.0611	26.4955	26.4566	1.43241e+08	7.84313e+07	6.25288e+07	7.87939e+07	7.00128e+07	9.46095e+07	9.20951e+07
Q8JZN5	Acyl-CoA dehydrogenase family member 9, mitochondrial (ACAD-9) (EC 1.3.99.-)	Acad9	31.0409	30.6226	30.4208	30.5457	30.0871	30.3712	30.1887	2.20931e+09	1.65314e+09	1.43736e+09	1.56736e+09	1.14056e+09	1.38883e+09	1.2238e+09
P15650	Long-chain specific acyl-CoA dehydrogenase, mitochondrial (LCAD) (EC 1.3.8.8)	Acadl	25.1627	22.8015	22.0591	23.235	23.7183	23.1297	23.1111	3.75604e+07	7.31036e+06	4.36969e+06	9.87264e+06	1.38017e+07	9.17799e+06	9.06003e+06
P08503	Medium-chain specific acyl-CoA dehydrogenase, mitochondrial (MCAD) (EC 1.3.8.7)	Acadm	31.3539	30.5668	30.389	30.5215	30.0929	30.4231	30.826	2.74451e+09	1.59045e+09	1.40607e+09	1.54127e+09	1.14513e+09	1.43968e+09	1.90349e+09
P45953	Very long-chain specific acyl-CoA dehydrogenase, mitochondrial (VLCAD) (EC 1.3.8.9)	Acadvl Vlcad	31.1027	30.8402	30.5738	30.776	31.2618	30.5768	30.8323	2.30585e+09	1.92228e+09	1.59823e+09	1.83862e+09	2.57477e+09	1.60156e+09	1.91179e+09
Q5XG73	Acyl-CoA-binding domain-containing protein 5	Acbd5	28.1113	27.1028	27.3541	26.9259	26.5621	26.9353	26.9229	2.89971e+08	1.44133e+08	1.71554e+08	1.27497e+08	9.90805e+07	1.28335e+08	1.27235e+08
P11030	Acyl-CoA-binding protein (ACBP) (Diazepam-binding inhibitor) (DBI) (Endozepine) (EP) [Cleaved into: Triakontatetraneuropeptide (TTN); Octadecaneuropeptide (ODN)]	Dbi	28.0291	28.4047	25.9254	28.3892	26.0675	28.1887	25.7088	2.73904e+08	3.55359e+08	6.37284e+07	3.51556e+08	7.03245e+07	3.0595e+08	5.48431e+07
P70584	Short/branched chain specific acyl-CoA dehydrogenase, mitochondrial (SBCAD) (EC 1.3.8.5) (2-methyl branched chain acyl-CoA dehydrogenase) (2-MEBCAD) (2-methylbutyryl-coenzyme A dehydrogenase) (2-methylbutyryl-CoA dehydrogenase)	Acadsb	25.1753	23.6344	23.2866	23.6982	23.4621	23.9341	23.6916	3.78891e+07	1.3022e+07	1.02324e+07	1.36103e+07	1.15554e+07	1.60285e+07	1.35483e+07
P21836	Acetylcholinesterase (AChE) (EC 3.1.1.7)	Ache	28.7456	28.2507	27.7759	28.0847	27.1655	27.7317	27.6769	4.50085e+08	3.19389e+08	2.29812e+08	2.84667e+08	1.50538e+08	2.22877e+08	2.14572e+08
P12390	Neuronal acetylcholine receptor subunit beta-2 (Neuronal acetylcholine receptor non-alpha-1 chain) (N-alpha 1)	Chrnb2 Acrb2	25.4561	23.6839	23.8271	23.6367	22.9456	23.6524	23.4461	4.60295e+07	1.34759e+07	1.4882e+07	1.30419e+07	8.07804e+06	1.31849e+07	1.14284e+07
P16638	ATP-citrate synthase (EC 2.3.3.8) (ATP-citrate (pro-S-)-lyase) (Citrate cleavage enzyme)	Acly	30.2525	29.3828	28.9667	29.2188	29.172	28.5812	28.9851	1.27915e+09	7.00034e+08	5.24621e+08	6.24783e+08	6.04837e+08	4.01616e+08	5.31341e+08
Q32MW3	Acyl-coenzyme A thioesterase 10, mitochondrial (Acyl-CoA thioesterase 10) (EC 3.1.2.-) (Mitochondrial 48 kDa acyl-CoA thioester hydrolase 2) (Mt-ACT48.2)	Acot10	25.1848	24.9568	24.7675	24.8775	25.3737	25.0224	25.1224	3.81409e+07	3.25635e+07	2.85603e+07	3.08237e+07	4.34748e+07	3.40792e+07	3.65263e+07
Q8VHQ9	Acyl-coenzyme A thioesterase 11 (Acyl-CoA thioesterase 11) (EC 3.1.2.-) (Acyl-CoA thioester hydrolase 11) (Adipose-associated thioesterase) (Brown fat-inducible thioesterase) (BFIT)	Acot11 Bfit Thea	26.3839	25.3028	25.4204	25.2074	24.9513	25.2332	25.2634	8.7566e+07	4.1392e+07	4.49053e+07	3.87431e+07	3.244e+07	3.94421e+07	4.02766e+07
Q9ER34	Aconitate hydratase, mitochondrial (Aconitase) (EC 4.2.1.3) (Citrate hydro-lyase)	Aco2	32.2348	31.0505	30.4571	30.9683	31.0422	31.2093	31.127	5.05396e+09	2.22401e+09	1.47401e+09	2.10074e+09	2.21129e+09	2.4828e+09	2.34505e+09
Q8VHK0	Acyl-coenzyme A thioesterase 8 (Acyl-CoA thioesterase 8) (EC 3.1.2.27) (Choloyl-coenzyme A thioesterase) (Peroxisomal acyl-CoA thioesterase 2) (PTE-2) (Peroxisomal acyl-coenzyme A thioester hydrolase 1) (PTE-1) (Peroxisomal long-chain acyl-CoA thioesterase 1)	Acot8 Pte1 Pte2	25.4181	25.3831	25.6516	25.5296	25.2347	25.5956	26.0913	4.48334e+07	4.37594e+07	5.271e+07	4.84355e+07	3.94822e+07	5.07034e+07	7.14938e+07
P07872	Peroxisomal acyl-coenzyme A oxidase 1 (AOX) (EC 1.3.3.6) (Palmitoyl-CoA oxidase) [Cleaved into: Peroxisomal acyl-CoA oxidase 1, A chain; Peroxisomal acyl-CoA oxidase 1, B chain; Peroxisomal acyl-CoA oxidase 1, C chain]	Acox1 Acox	27.1531	26.7562	27.3201	26.7268	27.08	27.0712	27.3156	1.49244e+08	1.1335e+08	1.67554e+08	1.11064e+08	1.41875e+08	1.41003e+08	1.67035e+08
Q9CR21	Acyl carrier protein, mitochondrial (ACP) (CI-SDAP) (NADH-ubiquinone oxidoreductase 9.6 kDa subunit)	Ndufab1	29.4073	28.6075	28.4482	28.5352	28.4435	28.2147	28.1961	7.12023e+08	4.08988e+08	3.66238e+08	3.89015e+08	3.65053e+08	3.11508e+08	3.07514e+08
P18163	Long-chain-fatty-acid--CoA ligase 1 (EC 6.2.1.3) (Long-chain acyl-CoA synthetase 1) (LACS 1) (Long-chain-fatty-acid--CoA ligase, liver isozyme)	Acsl1 Acs1 Acsl2 Facl2	31.1867	30.786	30.8369	30.6748	31.2974	30.6111	30.7973	2.44412e+09	1.8514e+09	1.91791e+09	1.71404e+09	2.63911e+09	1.64008e+09	1.86604e+09
Q63151	Long-chain-fatty-acid--CoA ligase 3 (EC 6.2.1.3) (Brain acyl-CoA synthetase II) (Long-chain acyl-CoA synthetase 3) (LACS 3)	Acsl3 Acs3 Facl3	30.0279	29.0416	29.6615	29.022	29.359	29.8232	29.6482	1.09474e+09	5.52587e+08	8.49166e+08	5.45132e+08	6.88534e+08	9.49915e+08	8.41387e+08
Q9QUJ7	Long-chain-fatty-acid--CoA ligase 4 (EC 6.2.1.3) (Long-chain acyl-CoA synthetase 4) (LACS 4) (mACS4)	Acsl4 Acs4 Facl4	23.0925	22.4315	22.1823	22.5992	22.2677	21.9291	21.9927	8.94423e+06	5.65678e+06	4.7594e+06	6.35378e+06	5.04952e+06	3.99321e+06	4.17319e+06
Q91WC3	Long-chain-fatty-acid--CoA ligase 6 (EC 6.2.1.3) (Long-chain acyl-CoA synthetase 6) (LACS 6)	Acsl6 Facl6	32.4396	32.0842	32.3967	32.0471	32.078	31.8481	32.2862	5.82504e+09	4.55299e+09	5.65433e+09	4.43735e+09	4.53349e+09	3.86587e+09	5.23732e+09
P33124	Long-chain-fatty-acid--CoA ligase 6 (EC 6.2.1.3) (Long-chain acyl-CoA synthetase 6) (LACS 6) (Long-chain-fatty-acid--CoA ligase, brain isozyme)	Acsl6 Acs2 Facl6	33.1552	32.8403	33.0415	32.7811	32.6858	32.5382	32.9912	9.56523e+09	7.68966e+09	8.8409e+09	7.38072e+09	6.90906e+09	6.23681e+09	8.53746e+09
P63260	Actin, cytoplasmic 2 (Gamma-actin) [Cleaved into: Actin, cytoplasmic 2, N-terminally processed]	Actg1 Actg	36.1618	35.2472	34.5708	35.2007	34.8403	35.1795	34.4863	7.68729e+10	4.07804e+10	2.55186e+10	3.94883e+10	3.07588e+10	3.89118e+10	2.40672e+10
Q9Z1P2	Alpha-actinin-1 (Alpha-actinin cytoskeletal isoform) (F-actin cross-linking protein) (Non-muscle alpha-actinin-1)	Actn1	24.5536	22.8911	23.2858	22.3668	24.5903	23.2948	23.7073	2.46241e+07	7.77871e+06	1.02263e+07	5.40867e+06	2.52591e+07	1.02905e+07	1.36963e+07
Q9JI91	Alpha-actinin-2 (Alpha-actinin skeletal muscle isoform 2) (F-actin cross-linking protein)	Actn2	27.9526	26.8	27.2442	26.9762	27.253	27.098	26.9064	2.59766e+08	1.16847e+08	1.58969e+08	1.32024e+08	1.59948e+08	1.43649e+08	1.25784e+08
Q9QXQ0	Alpha-actinin-4 (Non-muscle alpha-actinin 4)	Actn4	29.2393	27.5253	27.2428	27.459	27.6864	27.9916	27.3996	6.3374e+08	1.93171e+08	1.58823e+08	1.84492e+08	2.15991e+08	2.6688e+08	1.77052e+08
P68134	Actin, alpha skeletal muscle (Alpha-actin-1)	Acta1 Acta	35.5308	34.6794	33.9415	34.5804	34.2959	34.5219	33.754	4.96416e+10	2.75135e+10	1.6497e+10	2.56891e+10	2.10903e+10	2.46678e+10	1.44868e+10
Q8R5C5	Beta-centractin (Actin-related protein 1B) (ARP1B)	Actr1b	28.9767	28.7315	28.2848	28.8013	28.3957	28.6111	28.5298	5.28272e+08	4.45701e+08	3.27019e+08	4.6778e+08	3.53138e+08	4.10019e+08	3.87561e+08
P61164	Alpha-centractin (Centractin) (ARP1) (Actin-RPV) (Centrosome-associated actin homolog)	Actr1a Ctrn1	30.1482	29.3841	29.0865	29.4878	29.3527	29.4785	29.4789	1.18989e+09	7.00626e+08	5.70034e+08	7.52834e+08	6.85546e+08	7.4801e+08	7.48232e+08
P56376	Acylphosphatase-1 (EC 3.6.1.7) (Acylphosphatase, organ-common type isozyme) (Acylphosphate phosphohydrolase 1)	Acyp1 Acype	24.5577	24.0747	23.7722	24.223	23.3073	24.271	23.7075	2.46956e+07	1.7669e+07	1.43263e+07	1.95822e+07	1.03802e+07	2.02435e+07	1.36984e+07
P35745	Acylphosphatase-2 (EC 3.6.1.7) (Acylphosphatase, muscle type isozyme) (Acylphosphate phosphohydrolase 2)	Acyp2 Acyp	26.2737	25.0771	24.8911	24.9246	24.2398	24.8987	24.738	8.1129e+07	3.53966e+07	3.11156e+07	3.18465e+07	1.98115e+07	3.12783e+07	2.79823e+07
Q9Z1K9	Disintegrin and metalloproteinase domain-containing protein 17 (ADAM 17) (EC 3.4.24.86) (TNF-alpha convertase) (TNF-alpha-converting enzyme) (CD antigen CD156b)	Adam17 Tace	27.3277	25.8273	25.6929	25.7526	26.0579	25.4648	25.7016	1.68449e+08	5.95394e+07	5.42403e+07	5.65326e+07	6.98547e+07	4.63088e+07	5.45717e+07
Q9R1V6	Disintegrin and metalloproteinase domain-containing protein 22 (ADAM 22)	Adam22	27.92	27.4596	28.1064	27.4187	28.0546	27.2403	27.9219	2.53952e+08	1.84568e+08	2.88975e+08	1.7941e+08	2.78786e+08	1.58541e+08	2.54289e+08
Q9R1V7	Disintegrin and metalloproteinase domain-containing protein 23 (ADAM 23) (Metalloproteinase-like, disintegrin-like, and cysteine-rich protein 3) (MDC-3)	Adam23 Mdc3	25.7308	23.839	24.9195	24.1657	25.412	24.0646	25.0244	5.56858e+07	1.50052e+07	3.17332e+07	1.88195e+07	4.46461e+07	1.75451e+07	3.41267e+07
Q9EQR2	Alkyldihydroxyacetonephosphate synthase, peroxisomal (Alkyl-DHAP synthase) (EC 2.5.1.26) (Alkylglycerone-phosphate synthase)	Agps Ads	22.2935	25.0632	25.7957	25.4942	26.0345	25.6813	26.2295	5.14069e+06	3.50574e+07	5.82467e+07	4.72637e+07	6.87323e+07	5.38072e+07	7.86786e+07
Q60936	Atypical kinase ADCK3, mitochondrial (EC 2.7.-.-) (Chaperone activity of bc1 complex-like) (Chaperone-ABC1-like) (aarF domain-containing protein kinase 3)	Adck3 Cabc1	24.7085	24.0006	23.1424	23.5634	25.9915	23.6802	24.4499	2.7416e+07	1.67847e+07	9.25891e+06	1.23964e+07	6.67142e+07	1.34419e+07	2.29168e+07
Q6AY19	AarF domain-containing protein kinase 4 (EC 2.7.11.-)	Adck4	26.0239	27.4439	26.3311	27.3501	26.2064	26.3296	26.3056	6.8232e+07	1.82567e+08	8.44206e+07	1.71076e+08	7.74308e+07	8.43306e+07	8.29443e+07
P26769	Adenylate cyclase type 2 (EC 4.6.1.1) (ATP pyrophosphate-lyase 2) (Adenylate cyclase type II) (Adenylyl cyclase 2) (AC2)	Adcy2	26.1733	25.9332	25.8707	25.9433	26.0898	25.7959	25.8451	7.56755e+07	6.40734e+07	6.13571e+07	6.45213e+07	7.14164e+07	5.82544e+07	6.02762e+07
P84309	Adenylate cyclase type 5 (EC 4.6.1.1) (ATP pyrophosphate-lyase 5) (Adenylate cyclase type V) (Adenylyl cyclase 5)	Adcy5	27.0834	25.8383	26.3913	25.8206	25.9039	25.5723	25.8929	1.42204e+08	5.9992e+07	8.80173e+07	5.9261e+07	6.27859e+07	4.98903e+07	6.23053e+07
Q63028	Alpha-adducin (Erythrocyte adducin subunit alpha)	Add1	31.5519	30.5024	30.3498	30.3596	30.1306	30.4181	30.2094	3.14835e+09	1.52105e+09	1.3684e+09	1.37768e+09	1.17548e+09	1.43466e+09	1.24147e+09
Q9QYB8	Beta-adducin (Add97) (Erythrocyte adducin subunit beta)	Add2	26.8839	25.2881	25.0784	25.2146	24.9878	25.1742	25.2608	1.23842e+08	4.09698e+07	3.54274e+07	3.89356e+07	3.32717e+07	3.78599e+07	4.02018e+07
Q62847	Gamma-adducin (Adducin-like protein 70) (Protein kinase C-binding protein 35H)	Add3	26.8237	25.5035	25.5131	25.6362	25.3634	26.1894	26.0003	1.18778e+08	4.75683e+07	4.78862e+07	5.215e+07	4.31651e+07	7.65246e+07	6.71228e+07
P12711	Alcohol dehydrogenase class-3 (EC 1.1.1.1) (Alcohol dehydrogenase 2) (Alcohol dehydrogenase 5) (Alcohol dehydrogenase B2) (ADH-B2) (Alcohol dehydrogenase class-III) (Glutathione-dependent formaldehyde dehydrogenase) (FALDH) (FDH) (GSH-FDH) (EC 1.1.1.-) (S-(hydroxymethyl)glutathione dehydrogenase) (EC 1.1.1.284)	Adh5 Adh-2 Adh2	25.5668	25.704	23.0962	25.762	24.845	24.7309	23.9071	4.97037e+07	5.46592e+07	8.96679e+06	5.69031e+07	3.01364e+07	2.78443e+07	1.57313e+07
Q91VH1	Adiponectin receptor protein 1	Adipor1	28.2199	26.1956	26.7457	26.1948	25.4953	25.4045	26.1285	3.12634e+08	7.68544e+07	1.12528e+08	7.68127e+07	4.72993e+07	4.44123e+07	7.33608e+07
P48962	ADP/ATP translocase 1 (ADP,ATP carrier protein 1) (ADP,ATP carrier protein, heart/skeletal muscle isoform T1) (Adenine nucleotide translocator 1) (ANT 1) (Solute carrier family 25 member 4) (mANC1)	Slc25a4 Anc1 Ant1	37.8296	37.3839	37.4537	37.374	37.3628	37.0891	37.1722	2.44261e+11	1.7934e+11	1.88232e+11	1.78111e+11	1.76738e+11	1.46192e+11	1.54868e+11
Q05962	ADP/ATP translocase 1 (ADP,ATP carrier protein 1) (Adenine nucleotide translocator 1) (ANT 1) (Solute carrier family 25 member 4)	Slc25a4 Ant1	37.8604	37.2539	37.2346	37.1531	37.0046	36.8766	36.8813	2.49518e+11	1.63885e+11	1.61712e+11	1.52823e+11	1.37875e+11	1.26169e+11	1.26587e+11
P51881	ADP/ATP translocase 2 (ADP,ATP carrier protein 2) (Adenine nucleotide translocator 2) (ANT 2) (Solute carrier family 25 member 5) [Cleaved into: ADP/ATP translocase 2, N-terminally processed]	Slc25a5 Ant2	37.4587	36.5889	36.6626	36.5021	36.3376	36.2669	36.329	1.88888e+11	1.03362e+11	1.08777e+11	9.73284e+10	8.68397e+10	8.26838e+10	8.63189e+10
Q9QZQ1	Afadin (Protein Af-6)	Mllt4 Af6	27.2525	24.7707	24.56	24.8214	24.2605	24.9922	24.815	1.59888e+08	2.86227e+07	2.47346e+07	2.96468e+07	2.00974e+07	3.33724e+07	2.95159e+07
Q920A7	AFG3-like protein 1 (EC 3.4.24.-)	Afg3l1	26.7396	26.157	26.0821	26.1197	25.7543	25.8443	25.948	1.1205e+08	7.48229e+07	7.10393e+07	7.29119e+07	5.65996e+07	6.02425e+07	6.47321e+07
Q8JZQ2	AFG3-like protein 2 (EC 3.4.24.-)	Afg3l2	30.9642	30.5874	30.5499	30.531	30.3897	30.3377	30.4065	2.09491e+09	1.61338e+09	1.57193e+09	1.55153e+09	1.40671e+09	1.35692e+09	1.42317e+09
Q3UGP8	Putative Dol-P-Glc:Glc(2)Man(9)GlcNAc(2)-PP-Dol alpha-1,2-glucosyltransferase (EC 2.4.1.256) (Alpha-1,2-glucosyltransferase ALG10-A) (Alpha-2-glucosyltransferase ALG10-B) (Asparagine-linked glycosylation protein 10 homolog B)	Alg10b	28.6337	29.2323	27.6324	29.0142	27.1862	27.4035	27.5658	4.16482e+08	6.30678e+08	2.08055e+08	5.42189e+08	1.52709e+08	1.77535e+08	1.98664e+08
Q8VHH5	Arf-GAP with GTPase, ANK repeat and PH domain-containing protein 3 (AGAP-3) (CRAM-associated GTPase) (CRAG) (Centaurin-gamma-3) (Cnt-g3) (MR1-interacting protein) (MRIP-1)	Agap3 Centg3	23.7871	22.4462	22.27	22.253	23.1677	22.4721	22.7819	1.44751e+07	5.71453e+06	5.0574e+06	4.99838e+06	9.42243e+06	5.81783e+06	7.21173e+06
Q4KLH5	Arf-GAP domain and FG repeat-containing protein 1 (HIV-1 Rev-binding protein homolog) (Nucleoporin-like protein RIP)	Agfg1 Agfg1-ps1 Hrb Rip	26.4492	25.3833	25.4101	25.2995	25.0157	25.2743	24.8016	9.16232e+07	4.37648e+07	4.45868e+07	4.1295e+07	3.39214e+07	4.05819e+07	2.92433e+07
Q9ESW4	Acylglycerol kinase, mitochondrial (EC 2.7.1.107) (EC 2.7.1.94) (Multiple substrate lipid kinase) (MuLK) (Multi-substrate lipid kinase)	Agk Mulk	28.4409	27.8417	27.8924	27.8872	28.1242	27.7704	27.8957	3.64394e+08	2.4054e+08	2.49146e+08	2.48253e+08	2.92572e+08	2.28941e+08	2.49708e+08
Q8CJG0	Protein argonaute-2 (Argonaute2) (mAgo2) (EC 3.1.26.n2) (Argonaute RISC catalytic component 2) (Eukaryotic translation initiation factor 2C 2) (eIF-2C 2) (eIF2C 2) (Piwi/argonaute family protein meIF2C2) (Protein slicer)	Ago2 Eif2c2 Kiaa4215	28.2317	27.4765	27.374	27.3479	27.094	27.1628	27.34	3.15201e+08	1.86748e+08	1.73944e+08	1.70822e+08	1.43257e+08	1.50253e+08	1.69891e+08
Q8K3V3	Adhesion G-protein coupled receptor G1 (G-protein coupled receptor 56) [Cleaved into: ADGRG1 N-terminal fragment (ADGRG1 NT) (GPR56 N-terminal fragment) (GPR56 NT) (GPR56(N)) (GPR56 extracellular subunit) (GPR56 subunit alpha); ADGRG1 C-terminal fragment (ADGRG1 CT) (GPR56 C-terminal fragment) (GPR56 CT) (GPR56(C)) (GPR56 seven-transmembrane subunit) (GPR56 7TM) (GPR56 subunit beta)]	Adgrg1 Gpr56	25.6134	24.5206	24.9151	24.2136	24.4469	24.7616	24.5843	5.13348e+07	2.40678e+07	3.1637e+07	1.94549e+07	2.28695e+07	2.84439e+07	2.51542e+07
Q80TR1	Adhesion G protein-coupled receptor L1 (Calcium-independent alpha-latrotoxin receptor 1) (CIRL-1) (Latrophilin-1) (Lectomedin-2)	Adgrl1 Kiaa0821 Lec2 Lphn1	26.8511	25.7036	26.294	25.9403	26.9736	26.0793	26.9951	1.21057e+08	5.46438e+07	8.22801e+07	6.43893e+07	1.31785e+08	7.08999e+07	1.33761e+08
O88923	Adhesion G protein-coupled receptor L2 (Calcium-independent alpha-latrotoxin receptor 2) (CIRL-2) (Latrophilin-2)	Adgrl2 Cirl2 Cl2 Lphn2	27.8042	26.739	27.0766	26.6091	26.6602	26.7734	26.8014	2.34363e+08	1.12007e+08	1.41535e+08	1.02365e+08	1.06056e+08	1.14711e+08	1.16955e+08
Q9Z173	Adhesion G protein-coupled receptor L3 (Calcium-independent alpha-latrotoxin receptor 3) (CIRL-3) (Latrophilin-3)	Adgrl3 Cirl3 Cl3 Lphn3	26.5853	26.1049	26.129	25.6634	25.7816	25.8197	25.9817	1.00685e+08	7.21718e+07	7.33852e+07	5.3145e+07	5.7683e+07	5.92269e+07	6.62641e+07
Q6DTM3	Jouberin (Abelson helper integration site 1 protein homolog) (AHI-1)	Ahi1	25.8268	25.463	25.6222	25.4987	25.729	25.5928	25.6724	5.95176e+07	4.62512e+07	5.16469e+07	4.74111e+07	5.56151e+07	5.06067e+07	5.34763e+07
Q8BK64	Activator of 90 kDa heat shock protein ATPase homolog 1 (AHA1)	Ahsa1	25.8172	24.9896	25.1289	25.02	25.065	25.307	24.818	5.91222e+07	3.3313e+07	3.66897e+07	3.40235e+07	3.50996e+07	4.15109e+07	2.95777e+07
Q9JM53	Apoptosis-inducing factor 1, mitochondrial (EC 1.1.1.-) (Programmed cell death protein 8)	Aifm1 Aif Pdcd8	32.371	31.9581	31.7957	31.8183	31.7771	31.5483	31.7052	5.55458e+09	4.17192e+09	3.72796e+09	3.78669e+09	3.68011e+09	3.14035e+09	3.50109e+09
P31230	Aminoacyl tRNA synthase complex-interacting multifunctional protein 1 (Multisynthase complex auxiliary component p43) [Cleaved into: Endothelial monocyte-activating polypeptide 2 (EMAP-2) (Endothelial monocyte-activating polypeptide II) (EMAP-II) (Small inducible cytokine subfamily E member 1)]	Aimp1 Emap2 Scye1	27.5466	27.4105	27.4586	27.3752	27.2535	27.2947	27.4111	1.96043e+08	1.78399e+08	1.84439e+08	1.74081e+08	1.59997e+08	1.64634e+08	1.7847e+08
Q32PX2	Aminoacyl tRNA synthase complex-interacting multifunctional protein 2 (Multisynthase complex auxiliary component p38) (Protein JTV-1)	Aimp2 Jtv1	26.344	25.625	25.2006	25.5496	24.979	25.3008	25.5651	8.51813e+07	5.17475e+07	3.85607e+07	4.91118e+07	3.30704e+07	4.13342e+07	4.96449e+07
P23565	Alpha-internexin (Alpha-Inx)	Ina Inexa	31.3308	30.1526	31.054	30.2495	31.3607	30.3828	30.9992	2.70089e+09	1.19357e+09	2.22944e+09	1.27642e+09	2.75757e+09	1.39999e+09	2.14632e+09
Q5FWY5	AH receptor-interacting protein (AIP) (Aryl-hydrocarbon receptor-interacting protein) (Immunophilin XAP2)	Aip Xap2	27.7842	26.9206	26.7537	26.6967	26.2782	26.741	26.4808	2.31146e+08	1.27034e+08	1.13152e+08	1.08769e+08	8.13812e+07	1.12158e+08	9.36487e+07
Q9JLG9	Aryl-hydrocarbon-interacting protein-like 1	Aipl1	29.328	29.0891	29.0606	28.9506	28.9453	28.8189	29.087	6.73933e+08	5.71067e+08	5.59906e+08	5.188e+08	5.16911e+08	4.73546e+08	5.70233e+08
P51635	Alcohol dehydrogenase [NADP(+)] (EC 1.1.1.2) (3-DG-reducing enzyme) (Aldehyde reductase) (Aldo-keto reductase family 1 member A1)	Akr1a1 Alr	23.4473	24.5494	21.6849	24.2536	22.1361	23.4061	22.1892	1.14379e+07	2.45525e+07	3.37128e+06	2.00015e+07	4.60934e+06	1.11154e+07	4.78206e+06
Q5QD51	A-kinase anchor protein 12 (AKAP-12)	Akap12	22.5864	22.8819	22.1107	22.7127	22.6139	24.0394	23.6427	6.2978e+06	7.72911e+06	4.52889e+06	6.87379e+06	6.4189e+06	1.72413e+07	1.30966e+07
Q6JP77	A-kinase anchor protein 7 isoforms delta and gamma (AKAP-7 isoforms delta and gamma) (A-kinase anchor protein 18) (AKAP-18) (Protein kinase A-anchoring protein 7 isoforms delta and gamma) (PRKA7 isoforms delta and gamma)	Akap7 Akap18	25.757	24.5208	24.594	24.3375	24.5984	24.6079	24.5268	5.67079e+07	2.40717e+07	2.53233e+07	2.11986e+07	2.54009e+07	2.55687e+07	2.41712e+07
O88884	A-kinase anchor protein 1, mitochondrial (A-kinase anchor protein 121 kDa) (AKAP 121) (Dual specificity A-kinase-anchoring protein 1) (D-AKAP-1) (Protein kinase A-anchoring protein 1) (PRKA1) (Spermatid A-kinase anchor protein 84) (S-AKAP84)	Akap1 Akap	27.4137	25.6497	25.3589	25.3085	25.2972	25.2261	25.5117	1.7879e+08	5.26428e+07	4.30313e+07	4.15542e+07	4.12309e+07	3.92472e+07	4.78389e+07
P51647	Retinal dehydrogenase 1 (RALDH 1) (RalDH1) (EC 1.2.1.36) (ALDH-E1) (ALHDII) (Aldehyde dehydrogenase family 1 member A1) (Aldehyde dehydrogenase, cytosolic)	Aldh1a1 Aldh	25.6418	24.2709	24.1337	24.2737	23.8252	24.4012	23.746	5.23547e+07	2.02429e+07	1.84063e+07	2.02819e+07	1.48628e+07	2.21561e+07	1.40686e+07
P30839	Fatty aldehyde dehydrogenase (EC 1.2.1.3) (Aldehyde dehydrogenase 4) (Aldehyde dehydrogenase family 3 member A2) (Microsomal aldehyde dehydrogenase) (msALDH)	Aldh3a2 Aldh4	31.1312	30.6945	30.964	30.6143	30.653	30.6507	30.7789	2.35186e+09	1.73769e+09	2.09451e+09	1.64372e+09	1.68838e+09	1.68573e+09	1.84236e+09
P0C2X9	Delta-1-pyrroline-5-carboxylate dehydrogenase, mitochondrial (P5C dehydrogenase) (EC 1.2.1.88) (Aldehyde dehydrogenase family 4 member A1) (L-glutamate gamma-semialdehyde dehydrogenase)	Aldh4a1	25.1714	25.511	23.9855	25.7909	24.749	25.483	25.2611	3.77877e+07	4.78151e+07	1.66089e+07	5.80539e+07	2.81969e+07	4.68967e+07	4.02126e+07
Q64057	Alpha-aminoadipic semialdehyde dehydrogenase (Alpha-AASA dehydrogenase) (EC 1.2.1.31) (Aldehyde dehydrogenase family 7 member A1) (EC 1.2.1.3) (Antiquitin-1) (Betaine aldehyde dehydrogenase) (EC 1.2.1.8) (Delta1-piperideine-6-carboxylate dehydrogenase) (P6c dehydrogenase)	Aldh7a1 Ald7a1	26.1969	26.3814	24.5329	26.2854	25.4382	26.4374	24.9665	7.69204e+07	8.74182e+07	2.42746e+07	8.17868e+07	4.54648e+07	9.08761e+07	3.27834e+07
Q9JLJ3	4-trimethylaminobutyraldehyde dehydrogenase (TMABADH) (EC 1.2.1.47) (Aldehyde dehydrogenase family 9 member A1) (EC 1.2.1.3)	Aldh9a1	25.2461	25.2089	23.1132	25.0614	23.0097	24.9475	23.6297	3.97948e+07	3.87832e+07	9.07351e+06	3.50136e+07	8.44513e+06	3.23548e+07	1.29792e+07
P07724	Serum albumin	Alb Alb-1 Alb1	30.884	28.582	29.3023	28.605	28.3259	28.6215	28.5736	1.98153e+09	4.01837e+08	6.61999e+08	4.08292e+08	3.36479e+08	4.12986e+08	3.99487e+08
P02770	Serum albumin	Alb	28.1289	28.2974	28.6544	28.3535	28.5325	28.194	27.9545	2.93533e+08	3.29888e+08	4.22502e+08	3.42962e+08	3.88285e+08	3.07082e+08	2.60105e+08
P47738	Aldehyde dehydrogenase, mitochondrial (EC 1.2.1.3) (AHD-M1) (ALDH class 2) (ALDH-E2) (ALDHI)	Aldh2 Ahd-1 Ahd1	25.044	25.2056	24.7574	25.1199	25.0165	25.2628	24.7038	3.45927e+07	3.86951e+07	2.83607e+07	3.64615e+07	3.39397e+07	4.02589e+07	2.73274e+07
P05065	Fructose-bisphosphate aldolase A (EC 4.1.2.13) (Muscle-type aldolase)	Aldoa	35.8817	36.0186	35.9528	35.9563	35.1031	35.7538	36.2491	6.331e+10	6.9611e+10	6.6507e+10	6.66685e+10	3.69061e+10	5.79373e+10	8.16694e+10
P09117	Fructose-bisphosphate aldolase C (EC 4.1.2.13) (Brain-type aldolase)	Aldoc	33.6036	33.8667	33.6316	33.8542	32.9756	33.7298	34.194	1.30521e+10	1.5664e+10	1.33085e+10	1.55285e+10	8.44569e+09	1.42453e+10	1.96532e+10
P07943	Aldose reductase (AR) (EC 1.1.1.21) (Aldehyde reductase)	Akr1b1 Akr1b4 Aldr1	27.0738	26.1445	24.7571	26.053	25.4134	26.1613	25.8156	1.41267e+08	7.41784e+07	2.8355e+07	6.9618e+07	4.46882e+07	7.50473e+07	5.90563e+07
Q9DBE8	Alpha-1,3/1,6-mannosyltransferase ALG2 (EC 2.4.1.132) (EC 2.4.1.257) (Asparagine-linked glycosylation protein 2 homolog) (GDP-Man:Man(1)GlcNAc(2)-PP-Dol alpha-1,3-mannosyltransferase) (GDP-Man:Man(1)GlcNAc(2)-PP-dolichol mannosyltransferase) (GDP-Man:Man(2)GlcNAc(2)-PP-Dol alpha-1,6-mannosyltransferase)	Alg2 MNCb-5081	30.5554	30.5493	30.856	30.485	30.5781	30.5284	30.8731	1.57799e+09	1.57133e+09	1.94353e+09	1.50281e+09	1.60294e+09	1.54871e+09	1.96672e+09
Q9DB25	Dolichyl-phosphate beta-glucosyltransferase (DolP-glucosyltransferase) (EC 2.4.1.117) (Asparagine-linked glycosylation protein 5 homolog)	Alg5	25.995	25.5797	26.0891	25.3785	25.5484	25.9629	25.944	6.68771e+07	5.01485e+07	7.13847e+07	4.36212e+07	4.90722e+07	6.54063e+07	6.45558e+07
P14925	Peptidyl-glycine alpha-amidating monooxygenase (PAM) [Includes: Peptidylglycine alpha-hydroxylating monooxygenase (PHM) (EC 1.14.17.3); Peptidyl-alpha-hydroxyglycine alpha-amidating lyase (EC 4.3.2.5) (Peptidylamidoglycolate lyase) (PAL)]	Pam	23.387	23.7302	24.3736	23.8108	24.0649	23.7091	24.0306	1.09692e+07	1.39155e+07	2.17368e+07	1.47152e+07	1.75495e+07	1.37134e+07	1.71368e+07
Q8CCJ4	APC membrane recruitment protein 2 (Amer2) (Protein FAM123A)	Amer2 Fam123a	26.9981	26.3513	26.4032	25.896	25.9662	26.1184	26.1616	1.34039e+08	8.56085e+07	8.87481e+07	6.24398e+07	6.55548e+07	7.2847e+07	7.50615e+07
Q9R049	E3 ubiquitin-protein ligase AMFR (EC 6.3.2.-) (Autocrine motility factor receptor) (AMF receptor)	Amfr	24.2328	23.9975	24.3236	23.8517	24.1093	23.8817	23.9821	1.97154e+07	1.67483e+07	2.09952e+07	1.51378e+07	1.80977e+07	1.54567e+07	1.65699e+07
Q7TNJ4	Amphoterin-induced protein 2 (AMIGO-2) (Alivin-1)	Amigo2 Ali1	25.501	24.6608	24.3858	24.1541	24.0564	24.1831	24.1323	4.74872e+07	2.65236e+07	2.19209e+07	1.8669e+07	1.7446e+07	1.90473e+07	1.83887e+07
O08838	Amphiphysin	Amph Amph1	30.5648	29.6889	29.6697	29.573	29.6409	29.3592	29.4896	1.58827e+09	8.65488e+08	8.54032e+08	7.98674e+08	8.37168e+08	6.88659e+08	7.53791e+08
Q9CPY7	Cytosol aminopeptidase (EC 3.4.11.1) (Leucine aminopeptidase 3) (LAP-3) (Leucyl aminopeptidase) (Proline aminopeptidase) (EC 3.4.11.5) (Prolyl aminopeptidase)	Lap3 Lapep	24.2086	24.5148	23.4227	24.4759	24.1036	24.8441	24.0346	1.93871e+07	2.39715e+07	1.1244e+07	2.33337e+07	1.80264e+07	3.01166e+07	1.71849e+07
P97449	Aminopeptidase N (AP-N) (mAPN) (EC 3.4.11.2) (Alanyl aminopeptidase) (Aminopeptidase M) (AP-M) (Membrane protein p161) (Microsomal aminopeptidase) (CD antigen CD13)	Anpep Lap-1 Lap1	26.5341	27.3574	24.9305	27.3188	24.5925	24.7199	24.3427	9.71744e+07	1.7195e+08	3.19757e+07	1.67407e+08	2.52968e+07	2.76332e+07	2.12753e+07
Q99068	Alpha-2-macroglobulin receptor-associated protein (Alpha-2-MRAP) (Gp330-binding 45 kDa protein) (Low density lipoprotein receptor-related protein-associated protein 1) (RAP)	Lrpap1	25.4366	25.1362	24.5491	25.0175	24.5821	25.1427	24.7165	4.54121e+07	3.68774e+07	2.45472e+07	3.39651e+07	2.51154e+07	3.70437e+07	2.75676e+07
P49911	Acidic leucine-rich nuclear phosphoprotein 32 family member A (Leucine-rich acidic nuclear protein) (LANP)	Anp32a Lanp	26.9848	26.8131	26.4643	27.0299	26.4606	27.2793	26.457	1.32814e+08	1.17911e+08	9.25887e+07	1.37028e+08	9.23513e+07	1.62891e+08	9.21223e+07
P97822	Acidic leucine-rich nuclear phosphoprotein 32 family member E (Cerebellar postnatal development protein 1) (LANP-like protein) (LANP-L)	Anp32e Cpd1	28.2332	27.6591	27.607	27.7165	27.548	27.9989	27.2632	3.1553e+08	2.11945e+08	2.0443e+08	2.20548e+08	1.96237e+08	2.68223e+08	1.61076e+08
Q02357	Ankyrin-1 (ANK-1) (Erythrocyte ankyrin)	Ank1 Ank-1	29.8686	28.7128	29.0279	28.6579	28.5578	28.7374	28.7689	9.80263e+08	4.39962e+08	5.47355e+08	4.23534e+08	3.9515e+08	4.47539e+08	4.57417e+08
Q8C8R3	Ankyrin-2 (ANK-2) (Ankyrin-B) (Brain ankyrin)	Ank2	31.6104	30.7692	31.1521	30.7001	31.1942	31.0905	31.3046	3.2785e+09	1.83006e+09	2.38633e+09	1.74444e+09	2.45696e+09	2.28656e+09	2.65238e+09
O70511	Ankyrin-3 (ANK-3) (Ankyrin-G)	Ank3	30.2981	29.3363	29.7064	29.2588	29.6067	29.5884	29.6349	1.32022e+09	6.77784e+08	8.76e+08	6.42348e+08	8.17559e+08	8.07246e+08	8.33658e+08
Q6PAK3	Protein arginine N-methyltransferase 8 (EC 2.1.1.-) (Heterogeneous nuclear ribonucleoprotein methyltransferase-like protein 4)	Prmt8 Hrmt1l4	27.4988	26.3891	26.4847	26.3157	26.2391	26.3654	25.997	1.89651e+08	8.78849e+07	9.39043e+07	8.35263e+07	7.92055e+07	8.64521e+07	6.69672e+07
Q8BH79	Anoctamin-10 (Transmembrane protein 16K)	Ano10 Tmem16k	22.6482	23.174	24.3644	23.3021	24.2146	23.8442	24.113	6.57344e+06	9.46401e+06	2.15985e+07	1.03423e+07	1.94678e+07	1.50598e+07	1.81448e+07
Q8CFW1	Anoctamin-2 (Transmembrane protein 16B)	Ano2 Tmem16b	29.0015	27.8491	27.934	27.7979	27.9766	27.5808	27.8362	5.37416e+08	2.41768e+08	2.56431e+08	2.33354e+08	2.64121e+08	2.00744e+08	2.39626e+08
Q6P9J9	Anoctamin-6 (Small-conductance calcium-activated nonselective cation channel) (SCAN channel) (Transmembrane protein 16F)	Ano6 Tmem16f	27.6228	27.9903	27.88	27.8707	27.5597	28.2602	27.9069	2.06678e+08	2.66637e+08	2.47004e+08	2.45415e+08	1.97831e+08	3.2148e+08	2.51664e+08
Q8BTZ5	Ankyrin repeat domain-containing protein 46 (Ankyrin repeat small protein) (ANK-S)	Ankrd46	26.4972	25.451	25.7777	25.4903	25.2872	25.5319	25.5893	9.47234e+07	4.58683e+07	5.75252e+07	4.7136e+07	4.09442e+07	4.85144e+07	5.04845e+07
P97384	Annexin A11 (Annexin XI) (Annexin-11) (Calcyclin-associated annexin 50) (CAP-50)	Anxa11 Anx11	24.5472	24.034	23.1215	23.8201	24.1461	24.7367	23.3061	2.4515e+07	1.71773e+07	9.12587e+06	1.48101e+07	1.85647e+07	2.79578e+07	1.03712e+07
P07150	Annexin A1 (Annexin I) (Annexin-1) (Calpactin II) (Calpactin-2) (Chromobindin-9) (Lipocortin I) (Phospholipase A2 inhibitory protein) (p35)	Anxa1 Anx1	25.0322	23.8788	23.2081	23.7109	23.9434	26.6007	23.0375	3.43106e+07	1.54254e+07	9.69023e+06	1.37307e+07	1.61322e+07	1.01769e+08	8.60929e+06
Q07936	Annexin A2 (Annexin II) (Annexin-2) (Calpactin I heavy chain) (Calpactin-1 heavy chain) (Chromobindin-8) (Lipocortin II) (Placental anticoagulant protein IV) (PAP-IV) (Protein I) (p36)	Anxa2 Anx2	26.9267	26.2245	25.4777	26.1513	26.1278	27.5064	25.9028	1.27569e+08	7.84088e+07	4.67266e+07	7.45306e+07	7.33251e+07	1.90662e+08	6.27382e+07
P55260	Annexin A4 (36 kDa zymogen granule membrane-associated protein) (ZAP36) (Annexin IV) (Annexin-4) (Lipocortin IV)	Anxa4 Anx4	21.7806	22.5672	21.3803	22.3216	22.2901	24.0799	22.0843	3.60256e+06	6.2144e+06	2.72972e+06	5.24154e+06	5.12847e+06	1.77332e+07	4.44665e+06
P14668	Annexin A5 (Anchorin CII) (Annexin V) (Annexin-5) (Calphobindin I) (CBP-I) (Endonexin II) (Lipocortin V) (Placental anticoagulant protein 4) (PP4) (Placental anticoagulant protein I) (PAP-I) (Thromboplastin inhibitor) (Vascular anticoagulant-alpha) (VAC-alpha)	Anxa5 Anx5	25.9317	26.1157	23.8129	25.9617	25.2848	26.5272	24.5888	6.40049e+07	7.2715e+07	1.47367e+07	6.53499e+07	4.08768e+07	9.67115e+07	2.52322e+07
P48037	Annexin A6 (Annexin VI) (Annexin-6) (Calcium-binding protein 65/67) (CBP 65/67)	Anxa6 Anx6	26.0468	26.1059	24.9514	25.9771	25.1789	26.9068	25.0963	6.93213e+07	7.22202e+07	3.24424e+07	6.60524e+07	3.79847e+07	1.25825e+08	3.58696e+07
P21396	Amine oxidase [flavin-containing] A (EC 1.4.3.4) (Monoamine oxidase type A) (MAO-A)	Maoa	31.67	31.2802	31.2871	31.2981	31.1796	31.2183	31.3881	3.41675e+09	2.60777e+09	2.62024e+09	2.64034e+09	2.43222e+09	2.49823e+09	2.81044e+09
Q61548	Clathrin coat assembly protein AP180 (91 kDa synaptosomal-associated protein) (Clathrin coat-associated protein AP180) (Phosphoprotein F1-20)	Snap91	30.6426	29.848	29.9594	29.9082	29.6509	29.9106	29.6573	1.67624e+09	9.66361e+08	1.04392e+09	1.00756e+09	8.42973e+08	1.00924e+09	8.46734e+08
P52303	AP-1 complex subunit beta-1 (Adaptor protein complex AP-1 subunit beta-1) (Adaptor-related protein complex 1 subunit beta-1) (Beta-1-adaptin) (Beta-adaptin 1) (Clathrin assembly protein complex 1 beta large chain) (Golgi adaptor HA1/AP1 adaptin beta subunit)	Ap1b1 Adtb1	32.5031	31.5618	31.7684	31.517	31.3404	31.4635	31.5564	6.08727e+09	3.17001e+09	3.65795e+09	3.07297e+09	2.71898e+09	2.96117e+09	3.15797e+09
P22892	AP-1 complex subunit gamma-1 (Adaptor protein complex AP-1 subunit gamma-1) (Adaptor-related protein complex 1 subunit gamma-1) (Clathrin assembly protein complex 1 gamma-1 large chain) (Gamma-adaptin) (Gamma1-adaptin) (Golgi adaptor HA1/AP1 adaptin subunit gamma-1)	Ap1g1 Adtg Clapg1	26.336	25.1786	25.3141	25.1662	25.1896	25.349	25.1329	8.47111e+07	3.79758e+07	4.17167e+07	3.76515e+07	3.82681e+07	4.27373e+07	3.67929e+07
Q32Q06	AP-1 complex subunit mu-1 (AP-mu chain family member mu1A) (Adaptor protein complex AP-1 subunit mu-1) (Adaptor-related protein complex 1 subunit mu-1) (Clathrin assembly protein complex 1 mu-1 medium chain 1) (Golgi adaptor HA1/AP1 adaptin mu-1 subunit) (Mu-adaptin 1) (Mu1A-adaptin)	Ap1m1	26.8691	26.1042	26.502	26.101	26.2207	26.5139	26.2862	1.22572e+08	7.21336e+07	9.50386e+07	7.19763e+07	7.82042e+07	9.58262e+07	8.18359e+07
P17426	AP-2 complex subunit alpha-1 (100 kDa coated vesicle protein A) (Adaptor protein complex AP-2 subunit alpha-1) (Adaptor-related protein complex 2 subunit alpha-1) (Alpha-adaptin A) (Alpha1-adaptin) (Clathrin assembly protein complex 2 alpha-A large chain) (Plasma membrane adaptor HA2/AP2 adaptin alpha A subunit)	Ap2a1 Adtaa Clapa1	31.8582	30.936	31.2616	30.9934	31.0254	30.9913	31.3063	3.8928e+09	2.05423e+09	2.57439e+09	2.1377e+09	2.18559e+09	2.13462e+09	2.65536e+09
Q9DBG3	AP-2 complex subunit beta (AP105B) (Adaptor protein complex AP-2 subunit beta) (Adaptor-related protein complex 2 subunit beta) (Beta-2-adaptin) (Beta-adaptin) (Clathrin assembly protein complex 2 beta large chain) (Plasma membrane adaptor HA2/AP2 adaptin beta subunit)	Ap2b1 Clapb1	32.695	31.7232	31.9836	31.6812	31.7745	31.705	31.8817	6.95292e+09	3.54508e+09	4.24654e+09	3.44335e+09	3.67348e+09	3.50083e+09	3.95685e+09
P84091	AP-2 complex subunit mu (AP-2 mu chain) (Adaptor protein complex AP-2 subunit mu) (Adaptor-related protein complex 2 subunit mu) (Clathrin assembly protein complex 2 mu medium chain) (Clathrin coat assembly protein AP50) (Clathrin coat-associated protein AP50) (Mu2-adaptin) (Plasma membrane adaptor AP-2 50 kDa protein)	Ap2m1 Clapm1	31.5093	30.2034	30.7036	30.4128	30.6933	30.4368	30.6662	3.05657e+09	1.23631e+09	1.7486e+09	1.4294e+09	1.73617e+09	1.45342e+09	1.70396e+09
P62743	AP-2 complex subunit sigma (Adaptor protein complex AP-2 subunit sigma) (Adaptor-related protein complex 2 subunit sigma) (Clathrin assembly protein 2 sigma small chain) (Clathrin coat assembly protein AP17) (Clathrin coat-associated protein AP17) (Plasma membrane adaptor AP-2 17 kDa protein) (Sigma-adaptin 3b) (Sigma2-adaptin)	Ap2s1 Ap17 Claps2	29.8179	29.1189	29.2954	29.1438	29.2731	29.047	29.2084	9.46384e+08	5.82986e+08	6.58865e+08	5.93124e+08	6.48764e+08	5.54664e+08	6.2029e+08
Q9JME5	AP-3 complex subunit beta-2 (Adaptor protein complex AP-3 subunit beta-2) (Adaptor-related protein complex 3 subunit beta-2) (Beta-3B-adaptin) (Clathrin assembly protein complex 3 beta-2 large chain)	Ap3b2	29.2909	28.2586	28.2989	28.2199	28.157	28.3667	28.3094	6.56804e+08	3.21135e+08	3.30225e+08	3.12626e+08	2.99301e+08	3.46132e+08	3.32653e+08
O54774	AP-3 complex subunit delta-1 (AP-3 complex subunit delta) (Adaptor-related protein complex 3 subunit delta-1) (Delta-adaptin) (mBLVR1)	Ap3d1 Ap3d	28.9616	27.8665	27.8408	27.7205	27.5308	27.8999	27.4946	5.22759e+08	2.44713e+08	2.40387e+08	2.21161e+08	1.93906e+08	2.50443e+08	1.89099e+08
Q8R2R9	AP-3 complex subunit mu-2 (Adaptor-related protein complex 3 subunit mu-2) (Clathrin assembly protein assembly protein complex 3 mu-2 medium chain) (Clathrin coat assembly protein AP47 homolog 2) (Clathrin coat-associated protein AP47 homolog 2) (Golgi adaptor AP-1 47 kDa protein homolog 2) (HA1 47 kDa subunit homolog 2) (Mu3B-adaptin) (m3B) (P47B)	Ap3m2	26.16	24.7164	24.9533	24.6898	24.5586	25.0932	25.0321	7.4982e+07	2.75671e+07	3.24867e+07	2.70624e+07	2.47105e+07	3.57935e+07	3.43093e+07
P28352	DNA-(apurinic or apyrimidinic site) lyase (EC 3.1.-.-) (EC 4.2.99.18) (APEX nuclease) (APEN) (Apurinic-apyrimidinic endonuclease 1) (AP endonuclease 1) (REF-1) (Redox factor-1) [Cleaved into: DNA-(apurinic or apyrimidinic site) lyase, mitochondrial]	Apex1 Ape Apex Ref1	26.0783	24.8293	24.6286	24.9765	24.9506	25.4721	25.4973	7.08537e+07	2.98091e+07	2.59391e+07	3.30124e+07	3.24249e+07	4.65457e+07	4.73631e+07
O35841	Apoptosis inhibitor 5 (API-5) (AAC-11)	Api5	28.5874	27.5117	27.5421	27.4	27.3423	27.5188	27.564	4.03343e+08	1.91361e+08	1.95434e+08	1.77096e+08	1.70155e+08	1.92301e+08	1.98429e+08
P15943	Amyloid-like protein 2 (APLP-2) (Sperm membrane protein YWK-II)	Aplp2	26.7668	26.2688	26.4956	26.006	25.9331	26.0299	26.2348	1.14188e+08	8.08547e+07	9.4618e+07	6.73894e+07	6.40672e+07	6.85127e+07	7.89673e+07
Q7TP48	Adipocyte plasma membrane-associated protein	Apmap Ab2-305	27.4099	26.5441	26.8795	26.3679	26.5058	26.4477	26.6992	1.78321e+08	9.78495e+07	1.23463e+08	8.66005e+07	9.52876e+07	9.15258e+07	1.08957e+08
Q00623	Apolipoprotein A-I (Apo-AI) (ApoA-I) (Apolipoprotein A1) [Cleaved into: Proapolipoprotein A-I (ProapoA-I); Truncated apolipoprotein A-I]	Apoa1	31.5048	30.628	31.0152	30.4981	30.5146	30.452	30.5376	3.04721e+09	1.65939e+09	2.17021e+09	1.51647e+09	1.53395e+09	1.46883e+09	1.55861e+09
P02650	Apolipoprotein E (Apo-E)	Apoe	28.0604	27.4016	27.44	27.1402	27.1848	27.6307	27.1218	2.79911e+08	1.77304e+08	1.82083e+08	1.4792e+08	1.52559e+08	2.07815e+08	1.46037e+08
P26644	Beta-2-glycoprotein 1 (Apolipoprotein H) (Apo-H) (Beta-2-glycoprotein I) (B2GPI) (Beta(2)GPI)	Apoh	25.0053	23.527	24.528	23.3287	24.7756	25.0673	24.1377	3.36791e+07	1.20872e+07	2.41915e+07	1.05348e+07	2.872e+07	3.51576e+07	1.84569e+07
Q02013	Aquaporin-1 (AQP-1) (Aquaporin-CHIP) (Delayed early response protein 2) (DER2) (Water channel protein for red blood cells and kidney proximal tubule)	Aqp1	30.592	29.6155	29.8813	29.4587	29.264	29.1794	29.4125	1.61851e+09	8.22524e+08	9.8892e+08	7.37798e+08	6.4467e+08	6.07951e+08	7.14556e+08
P14056	Serine/threonine-protein kinase A-Raf (EC 2.7.11.1) (Proto-oncogene A-Raf) (Proto-oncogene A-Raf-1)	Araf A-raf Araf1	25.5691	24.2657	24.2708	24.4897	23.9687	24.1849	24.1865	4.97814e+07	2.01698e+07	2.02417e+07	2.35575e+07	1.64176e+07	1.90709e+07	1.90925e+07
Q99MK8	Beta-adrenergic receptor kinase 1 (Beta-ARK-1) (EC 2.7.11.15) (G-protein-coupled receptor kinase 2)	Adrbk1 Grk2	23.6457	23.6084	23.5501	23.0117	23.6934	23.7383	23.5518	1.31238e+07	1.27891e+07	1.22825e+07	8.45664e+06	1.35653e+07	1.39941e+07	1.22966e+07
Q9R0Q6	Actin-related protein 2/3 complex subunit 1A (SOP2-like protein) (Sid 329)	Arpc1a Sid329	26.1953	25.1477	25.2761	25.197	25.3655	25.5586	25.5933	7.68371e+07	3.71716e+07	4.06311e+07	3.84635e+07	4.32288e+07	4.94209e+07	5.06239e+07
P61205	ADP-ribosylation factor 3	Arf3	31.4635	30.6935	30.3899	30.6237	30.3125	30.7474	30.7535	2.96109e+09	1.73642e+09	1.40689e+09	1.65449e+09	1.33347e+09	1.80255e+09	1.81022e+09
P61750	ADP-ribosylation factor 4	Arf4	29.0121	28.7092	28.2997	28.8923	28.6848	28.8544	28.9357	5.41402e+08	4.38858e+08	3.30415e+08	4.98238e+08	4.31493e+08	4.85326e+08	5.13467e+08
P84084	ADP-ribosylation factor 5	Arf5	29.3615	29.5899	29.094	29.6589	29.4054	29.6111	29.625	6.89735e+08	8.08089e+08	5.73035e+08	8.47656e+08	7.11044e+08	8.20053e+08	8.27992e+08
P62331	ADP-ribosylation factor 6	Arf6	29.4539	29.2062	28.7758	29.2439	28.8675	29.0741	28.9053	7.35363e+08	6.1935e+08	4.59611e+08	6.35748e+08	4.89763e+08	5.65169e+08	5.0275e+08
Q9EPJ9	ADP-ribosylation factor GTPase-activating protein 1 (ARF GAP 1) (ADP-ribosylation factor 1 GTPase-activating protein) (ARF1 GAP) (ARF1-directed GTPase-activating protein)	Arfgap1 Arf1gap	26.4969	24.0027	23.9328	23.703	24.1216	23.9459	24.3117	9.47046e+07	1.68081e+07	1.60141e+07	1.3656e+07	1.82527e+07	1.61596e+07	2.0824e+07
Q3MID3	ADP-ribosylation factor GTPase-activating protein 2 (ARF GAP 2) (GTPase-activating protein ZNF289) (Zinc finger protein 289)	Arfgap2 Zfp289 Znf289	26.6702	25.1264	26.1728	25.1742	25.9594	25.5183	25.8382	1.06789e+08	3.66274e+07	7.56484e+07	3.78612e+07	6.52453e+07	4.80585e+07	5.99873e+07
Q4KLN7	ADP-ribosylation factor GTPase-activating protein 3 (ARF GAP 3)	Arfgap3	27.7752	24.087	25.9316	23.3839	23.767	24.6199	25.5853	2.29706e+08	1.782e+07	6.39994e+07	1.09462e+07	1.42754e+07	2.5782e+07	5.03443e+07
Q8K221	Arfaptin-2 (ADP-ribosylation factor-interacting protein 2)	Arfip2	28.2425	27.0647	27.1625	26.8039	26.724	26.9649	27.0807	3.17564e+08	1.40378e+08	1.50217e+08	1.17162e+08	1.10851e+08	1.3099e+08	1.41938e+08
Q8BXL7	ADP-ribosylation factor-related protein 1 (ARF-related protein 1)	Arfrp1	25.1179	24.2355	24.634	24.2423	24.0962	24.5445	24.7423	3.64123e+07	1.9752e+07	2.6036e+07	1.9846e+07	1.79337e+07	2.44697e+07	2.80658e+07
Q61210	Rho guanine nucleotide exchange factor 1 (Lbc's second cousin) (Lymphoid blast crisis-like 2)	Arhgef1 Lbcl2 Lsc	27.9749	26.5888	27.099	26.7584	26.7765	26.6291	26.5503	2.63802e+08	1.00929e+08	1.43751e+08	1.1352e+08	1.14952e+08	1.03792e+08	9.82733e+07
Q5FVC2	Rho guanine nucleotide exchange factor 2 (Guanine nucleotide exchange factor H1) (GEF-H1)	Arhgef2	25.0083	25.4882	25.6836	25.5768	26.0957	25.4607	26.0129	3.37475e+07	4.70662e+07	5.38943e+07	5.00468e+07	7.17094e+07	4.6179e+07	6.7713e+07
Q9ES28	Rho guanine nucleotide exchange factor 7 (Beta-Pix) (PAK-interacting exchange factor beta) (p85SPR)	Arhgef7 Kiaa0142 Pak3bp	24.4937	24.2187	24.4373	24.151	24.8477	24.3009	24.7946	2.36236e+07	1.9524e+07	2.27176e+07	1.86287e+07	3.01938e+07	2.06685e+07	2.91011e+07
Q3UTH8	Rho guanine nucleotide exchange factor 9 (Collybistin) (Rac/Cdc42 guanine nucleotide exchange factor 9)	Arhgef9 Kiaa0424	23.0367	24.4646	24.7408	24.2314	24.3582	24.6201	24.6595	8.60472e+06	2.31522e+07	2.80371e+07	1.96953e+07	2.15051e+07	2.57856e+07	2.64997e+07
Q9ES67	Rho guanine nucleotide exchange factor 11 (RhoGEF glutamate transport modulator GTRAP48)	Arhgef11	24.1564	24.3444	24.1843	24.1043	23.9507	23.9144	23.8828	1.86977e+07	2.13001e+07	1.90632e+07	1.80347e+07	1.62141e+07	1.58111e+07	1.5468e+07
Q8R4H2	Rho guanine nucleotide exchange factor 12 (Leukemia-associated RhoGEF)	Arhgef12 Kiaa0382 Larg	24.7409	23.8361	23.5215	23.6153	23.1983	23.9375	23.4619	2.80376e+07	1.49755e+07	1.20416e+07	1.285e+07	9.6245e+06	1.60655e+07	1.15541e+07
O88848	ADP-ribosylation factor-like protein 6	Arl6 Bbs3	29.3803	28.9696	29.0739	28.8592	29.1825	28.7552	29.4207	6.98792e+08	5.25685e+08	5.65075e+08	4.86955e+08	6.09264e+08	4.53073e+08	7.18656e+08
Q8VEH3	ADP-ribosylation factor-like protein 8A (ADP-ribosylation factor-like protein 10B) (Novel small G protein indispensable for equal chromosome segregation 2)	Arl8a Arl10b Gie2	28.9952	28.4797	28.3092	28.8634	28.9799	28.927	28.9874	5.35075e+08	3.74311e+08	3.32602e+08	4.88373e+08	5.29432e+08	5.10384e+08	5.32193e+08
B1WBW4	Armadillo repeat-containing protein 10	Armc10	28.9508	28.4065	28.9887	28.4125	28.6991	28.7474	28.9879	5.1886e+08	3.55801e+08	5.32676e+08	3.57281e+08	4.35809e+08	4.50638e+08	5.32395e+08
Q9D7A8	Armadillo repeat-containing protein 1	Armc1	26.3926	25.6393	25.645	25.6231	25.6394	25.9089	26.0522	8.8098e+07	5.22617e+07	5.24708e+07	5.16783e+07	5.22673e+07	6.30031e+07	6.95818e+07
Q5XID7	Armadillo repeat-containing X-linked protein 3	Armcx3	26.9792	26.335	25.9794	26.1192	25.5262	26.1694	25.8542	1.32293e+08	8.46512e+07	6.61572e+07	7.28907e+07	4.83222e+07	7.54694e+07	6.06602e+07
P61161	Actin-related protein 2 (Actin-like protein 2)	Actr2 Arp2	29.1175	28.2536	27.9692	28.0413	27.7627	28.4507	28.1728	5.82441e+08	3.20032e+08	2.62764e+08	2.76228e+08	2.27727e+08	3.6687e+08	3.02591e+08
Q99JY9	Actin-related protein 3 (Actin-like protein 3)	Actr3 Arp3	30.1966	29.3919	29.2365	29.438	29.1121	29.7124	29.5301	1.2305e+09	7.04428e+08	6.32513e+08	7.27318e+08	5.80264e+08	8.7965e+08	7.75251e+08
A1L108	Actin-related protein 2/3 complex subunit 5-like protein (Arp2/3 complex 16 kDa subunit 2) (ARC16-2)	Arpc5l	27.2026	26.4269	26.3963	26.336	26.3129	26.5243	26.4553	1.54458e+08	9.02178e+07	8.83217e+07	8.47073e+07	8.33643e+07	9.6521e+07	9.20105e+07
Q9CVB6	Actin-related protein 2/3 complex subunit 2 (Arp2/3 complex 34 kDa subunit) (p34-ARC)	Arpc2	29.065	27.9867	28.1893	28.0127	27.9041	28.0578	28.0382	5.6163e+08	2.65968e+08	3.06064e+08	2.70804e+08	2.51166e+08	2.79407e+08	2.75636e+08
Q9JM76	Actin-related protein 2/3 complex subunit 3 (Arp2/3 complex 21 kDa subunit) (p21-ARC)	Arpc3	26.6372	27.0502	26.7388	26.8175	26.6874	27.2172	27.04	1.04375e+08	1.38972e+08	1.11993e+08	1.18272e+08	1.08068e+08	1.56025e+08	1.3799e+08
P59999	Actin-related protein 2/3 complex subunit 4 (Arp2/3 complex 20 kDa subunit) (p20-ARC)	Arpc4 Arc20	29.575	28.5041	28.5821	28.4161	28.5103	28.8112	28.7727	7.99776e+08	3.80708e+08	4.01867e+08	3.58165e+08	3.82332e+08	4.71005e+08	4.58608e+08
P29066	Beta-arrestin-1 (Arrestin beta-1)	Arrb1	28.9053	28.7475	29.0315	28.6669	28.4036	29.1876	29.1775	5.02767e+08	4.50663e+08	5.48725e+08	4.26191e+08	3.55098e+08	6.11437e+08	6.0715e+08
Q9EQP6	Arrestin-C (Cone arrestin) (cArr) (Retinal cone arrestin-3)	Arr3	29.0353	28.4238	29.1191	28.3298	28.0792	28.2293	28.464	5.50182e+08	3.60089e+08	5.8309e+08	3.37378e+08	2.83587e+08	3.14673e+08	3.70276e+08
P15887	S-arrestin (48 kDa protein) (Retinal S-antigen) (S-AG) (Rod photoreceptor arrestin)	Sag	37.5567	37.6375	37.8004	37.5983	37.3388	37.3223	37.6556	2.02164e+11	2.13799e+11	2.39355e+11	2.08072e+11	1.73815e+11	1.71845e+11	2.16499e+11
P98203	Armadillo repeat protein deleted in velo-cardio-facial syndrome homolog	Arvcf	28.7457	28.1318	28.0383	27.9924	27.372	28.3576	28.0605	4.50111e+08	2.94111e+08	2.75658e+08	2.6703e+08	1.73698e+08	3.43951e+08	2.79929e+08
Q9QWY8	Arf-GAP with SH3 domain, ANK repeat and PH domain-containing protein 1 (130 kDa phosphatidylinositol 4,5-bisphosphate-dependent ARF1 GTPase-activating protein) (ADP-ribosylation factor-directed GTPase-activating protein 1) (ARF GTPase-activating protein 1) (Development and differentiation-enhancing factor 1) (DEF-1) (Differentiation-enhancing factor 1) (PIP2-dependent ARF1 GAP)	Asap1 Ddef1 Kiaa1249 Shag1	25.6121	24.1043	24.1143	24.0178	24.4398	24.2707	24.7877	5.12863e+07	1.80355e+07	1.81602e+07	1.69858e+07	2.2757e+07	2.02397e+07	2.89622e+07
Q925H0	Acid-sensing ion channel 2 (ASIC2) (Amiloride-sensitive brain sodium channel) (Amiloride-sensitive cation channel 1, neuronal) (Brain sodium channel 1) (BNC1) (BNaC1)	Asic2 Accn1 Bnac1	24.6335	25.768	25.1364	25.6621	25.6104	25.47	25.5046	2.60277e+07	5.71392e+07	3.6882e+07	5.3096e+07	5.12263e+07	4.64759e+07	4.76048e+07
O54984	ATPase Asna1 (EC 3.6.-.-) (Arsenical pump-driving ATPase) (Arsenite-stimulated ATPase)	Asna1 Arsa	26.0046	25.2541	24.9918	25.3607	25.3717	25.3853	25.4626	6.73251e+07	4.00156e+07	3.33652e+07	4.30859e+07	4.34148e+07	4.38267e+07	4.62392e+07
Q8BSY0	Aspartyl/asparaginyl beta-hydroxylase (EC 1.14.11.16) (Aspartate beta-hydroxylase) (ASP beta-hydroxylase) (Peptide-aspartate beta-dioxygenase)	Asph Bah	26.0384	25.7199	26.0893	25.658	25.5607	26.1446	25.9114	6.89179e+07	5.52666e+07	7.13917e+07	5.29448e+07	4.94932e+07	7.41824e+07	6.311e+07
P16460	Argininosuccinate synthase (EC 6.3.4.5) (Citrulline--aspartate ligase)	Ass1 Ass	25.989	24.7456	23.8004	24.7097	23.758	26.1214	24.4537	6.6598e+07	2.81295e+07	1.46098e+07	2.74384e+07	1.41862e+07	7.30002e+07	2.2977e+07
Q61137	Astrotactin-1 (Neuronal migration protein GC14)	Astn1 Astn Kiaa0289	26.5111	26.6133	26.8117	26.504	26.9951	26.5405	26.8101	9.56368e+07	1.02661e+08	1.17791e+08	9.51728e+07	1.33765e+08	9.76067e+07	1.17667e+08
Q9EPE9	Manganese-transporting ATPase 13A1 (CATP) (EC 3.6.3.-)	Atp13a1 Atp13a	27.4054	26.2132	26.6796	26.3187	26.5286	26.6641	26.9174	1.77764e+08	7.77944e+07	1.07485e+08	8.37001e+07	9.68056e+07	1.06342e+08	1.26752e+08
Q6PIE5	Sodium/potassium-transporting ATPase subunit alpha-2 (Na(+)/K(+) ATPase alpha-2 subunit) (EC 3.6.3.9) (Na(+)/K(+) ATPase alpha(+) subunit) (Sodium pump subunit alpha-2)	Atp1a2	34.9578	33.9576	34.072	33.9267	33.9873	33.9098	34.3359	3.33697e+10	1.66821e+10	1.80592e+10	1.63286e+10	1.70295e+10	1.61389e+10	2.16838e+10
P07340	Sodium/potassium-transporting ATPase subunit beta-1 (Sodium/potassium-dependent ATPase subunit beta-1)	Atp1b1	35.9569	34.9558	35.1923	34.8647	34.8055	34.4076	34.8073	6.66946e+10	3.33223e+10	3.92591e+10	3.1284e+10	3.00263e+10	2.27886e+10	3.00633e+10
Q63377	Sodium/potassium-transporting ATPase subunit beta-3 (Sodium/potassium-dependent ATPase subunit beta-3) (ATPB-3) (CD antigen CD298)	Atp1b3	33.3388	32.9216	32.9574	32.9942	32.6863	32.9375	33.1196	1.08635e+10	8.13567e+09	8.3402e+09	8.55561e+09	6.91115e+09	8.22584e+09	9.33228e+09
Q64578	Sarcoplasmic/endoplasmic reticulum calcium ATPase 1 (SERCA1) (SR Ca(2+)-ATPase 1) (EC 3.6.3.8) (Calcium pump 1) (Calcium-transporting ATPase sarcoplasmic reticulum type, fast twitch skeletal muscle isoform) (Endoplasmic reticulum class 1/2 Ca(2+) ATPase)	Atp2a1	31.5854	30.6622	31.0866	30.6362	35.0862	30.5744	30.8255	3.22229e+09	1.69913e+09	2.28039e+09	1.66889e+09	3.6476e+10	1.59892e+09	1.90283e+09
P11507	Sarcoplasmic/endoplasmic reticulum calcium ATPase 2 (SERCA2) (SR Ca(2+)-ATPase 2) (EC 3.6.3.8) (Calcium pump 2) (Calcium-transporting ATPase sarcoplasmic reticulum type, slow twitch skeletal muscle isoform) (Endoplasmic reticulum class 1/2 Ca(2+) ATPase)	Atp2a2	32.1706	31.2629	31.8905	31.2295	33.5801	31.2726	31.7147	4.8341e+09	2.5768e+09	3.98091e+09	2.51769e+09	1.28415e+10	2.59416e+09	3.52443e+09
P11505	Plasma membrane calcium-transporting ATPase 1 (PMCA1) (EC 3.6.3.8) (Plasma membrane calcium ATPase isoform 1) (Plasma membrane calcium pump isoform 1)	Atp2b1	34.003	33.353	33.5455	33.3021	33.2965	33.2248	33.3514	1.72156e+10	1.09715e+10	1.25373e+10	1.05905e+10	1.05499e+10	1.0038e+10	1.09588e+10
Q9R0K7	Plasma membrane calcium-transporting ATPase 2 (PMCA2) (EC 3.6.3.8) (Plasma membrane calcium ATPase isoform 2) (Plasma membrane calcium pump isoform 2)	Atp2b2 Pmca2	33.2664	32.2897	32.6366	32.2271	32.206	31.9377	32.2093	1.0332e+10	5.25018e+09	6.67706e+09	5.02713e+09	4.95413e+09	4.11356e+09	4.9654e+09
Q64568	Plasma membrane calcium-transporting ATPase 3 (PMCA3) (EC 3.6.3.8) (Plasma membrane calcium ATPase isoform 3) (Plasma membrane calcium pump isoform 3)	Atp2b3 Pmca3	32.3198	31.4216	31.7139	31.4051	31.4621	31.3082	31.4748	5.36076e+09	2.87632e+09	3.52227e+09	2.84362e+09	2.95816e+09	2.6589e+09	2.98438e+09
Q64542	Plasma membrane calcium-transporting ATPase 4 (PMCA4) (EC 3.6.3.8) (Plasma membrane calcium ATPase isoform 4) (Plasma membrane calcium pump isoform 4)	Atp2b4	32.7747	31.6168	32.1242	31.6278	31.6698	31.6155	31.7716	7.34804e+09	3.29301e+09	4.68095e+09	3.31823e+09	3.4163e+09	3.29024e+09	3.66611e+09
Q64566	Calcium-transporting ATPase type 2C member 1 (ATPase 2C1) (EC 3.6.3.8) (ATP-dependent Ca(2+) pump PMR1)	Atp2c1	27.6808	26.6472	26.7084	26.5534	26.3522	26.5459	26.6653	2.15156e+08	1.051e+08	1.09653e+08	9.84883e+07	8.56677e+07	9.79751e+07	1.06427e+08
P19511	ATP synthase F(0) complex subunit B1, mitochondrial (ATP synthase subunit b) (ATPase subunit b)	Atp5f1 Atp5f	34.4427	33.9523	33.8793	33.8974	33.7731	33.6432	33.627	2.33506e+10	1.66211e+10	1.58006e+10	1.60002e+10	1.468e+10	1.34153e+10	1.32663e+10
P70704	Phospholipid-transporting ATPase IA (EC 3.6.3.1) (ATPase class I type 8A member 1) (Chromaffin granule ATPase II) (P4-ATPase flippase complex alpha subunit ATP8A1)	Atp8a1 Atpc1	28.2001	27.4875	27.9613	27.5576	27.9512	27.2733	27.8449	3.08375e+08	1.88178e+08	2.61339e+08	1.97545e+08	2.5951e+08	1.6221e+08	2.41082e+08
Q505J9	ATPase family AAA domain-containing protein 1 (EC 3.6.1.3) (Thorase)	Atad1 Npg6	31.3606	30.6015	30.8121	30.4941	30.3896	30.5499	30.693	2.75737e+09	1.62914e+09	1.88527e+09	1.51234e+09	1.40667e+09	1.57194e+09	1.73589e+09
Q3KRE0	ATPase family AAA domain-containing protein 3	Atad3 Atad3a	30.6364	30.1643	30.1389	30.0497	29.8883	29.9526	29.9597	1.66909e+09	1.20324e+09	1.18223e+09	1.11135e+09	9.93773e+08	1.039e+09	1.04418e+09
Q9CPX6	Ubiquitin-like-conjugating enzyme ATG3 (EC 6.3.2.-) (Autophagy-related protein 3) (APG3-like)	Atg3 Apg3l	24.9684	23.2428	24.2918	24.0263	23.6475	23.9612	23.4214	3.28273e+07	9.92624e+06	2.05385e+07	1.70864e+07	1.31405e+07	1.63319e+07	1.12344e+07
Q5FWU3	Autophagy-related protein 9A (APG9-like 1)	Atg9a Apg9l1	26.0281	25.5077	25.5116	25.1855	25.5514	25.4142	25.5844	6.84287e+07	4.77065e+07	4.78369e+07	3.81597e+07	4.91752e+07	4.47142e+07	5.0313e+07
Q03344	ATPase inhibitor, mitochondrial (Inhibitor of F(1)F(o)-ATPase) (IF(1)) (IF1)	Atpif1 Atpi If1	28.8738	28.1654	27.7384	28.1513	27.6595	28.0199	27.8615	4.91891e+08	3.01044e+08	2.23918e+08	2.98116e+08	2.11997e+08	2.72157e+08	2.43856e+08
Q6PST4	Atlastin-1 (EC 3.6.5.-) (Spastic paraplegia 3A homolog)	Atl1 Spg3a	27.5715	26.6079	27.3432	26.4463	27.0821	26.6631	27.0223	1.99463e+08	1.02279e+08	1.70268e+08	9.14359e+07	1.42075e+08	1.06266e+08	1.3631e+08
Q6PA06	Atlastin-2 (EC 3.6.5.-) (ADP-ribosylation factor-like protein 6-interacting protein 2) (ARL-6-interacting protein 2) (Aip-2)	Atl2 Arl6ip2	26.1645	24.9923	25.8942	25.0429	25.3147	25.2074	25.8398	7.5214e+07	3.33755e+07	6.23636e+07	3.45671e+07	4.17324e+07	3.87414e+07	6.00546e+07
Q91YH5	Atlastin-3 (EC 3.6.5.-)	Atl3	24.8394	24.7247	25.3315	24.4365	25.0927	25.0942	25.4781	3.00206e+07	2.7725e+07	4.22221e+07	2.2705e+07	3.57807e+07	3.58196e+07	4.67386e+07
P56382	ATP synthase subunit epsilon, mitochondrial (ATPase subunit epsilon)	Atp5e	32.044	30.9588	30.6312	30.8508	30.5656	30.5843	30.4482	4.42782e+09	2.08708e+09	1.66312e+09	1.93649e+09	1.58917e+09	1.6099e+09	1.4649e+09
P31399	ATP synthase subunit d, mitochondrial (ATPase subunit d)	Atp5h Atp5jd	34.8591	34.9613	34.8233	34.8732	34.5775	34.6887	34.7073	3.11625e+10	3.34502e+10	3.0399e+10	3.14688e+10	2.56369e+10	2.76914e+10	2.80495e+10
P29419	ATP synthase subunit e, mitochondrial (ATPase subunit e)	Atp5i	34.6969	34.0459	33.8664	33.9416	33.7714	33.6022	33.5382	2.78481e+10	1.7735e+10	1.56604e+10	1.64989e+10	1.46628e+10	1.30396e+10	1.24735e+10
Q6PDU7	ATP synthase subunit g, mitochondrial (ATPase subunit g)	Atp5l	32.9015	32.2626	32.1383	32.3956	32.5376	32.3482	32.2673	8.0229e+09	5.15251e+09	4.7272e+09	5.64999e+09	6.23421e+09	5.46727e+09	5.16936e+09
P11608	ATP synthase protein 8 (A6L) (Chargerin II) (F-ATPase subunit 8)	Mt-atp8 Atp8 Atpase8 Mtatp8	30.5399	29.0116	29.3994	29.0174	29.2649	29.0764	29.0572	1.56107e+09	5.41202e+08	7.0809e+08	5.43376e+08	6.45073e+08	5.66056e+08	5.586e+08
O70228	Probable phospholipid-transporting ATPase IIA (EC 3.6.3.1) (ATPase class II type 9A)	Atp9a	27.4505	26.9332	27.418	26.7838	27.1361	27.1197	27.1861	1.83412e+08	1.28148e+08	1.79324e+08	1.15537e+08	1.475e+08	1.45825e+08	1.52693e+08
P15999	ATP synthase subunit alpha, mitochondrial	Atp5a1	38.3935	37.7957	37.4604	37.7136	37.5244	37.3581	37.3171	3.61075e+11	2.38584e+11	1.89102e+11	2.25385e+11	1.97687e+11	1.76161e+11	1.7122e+11
P10719	ATP synthase subunit beta, mitochondrial (EC 3.6.3.14)	Atp5b	38.3569	37.907	37.3367	37.8398	37.3384	37.3817	37.1697	3.52018e+11	2.57721e+11	1.73573e+11	2.45994e+11	1.73768e+11	1.79068e+11	1.54593e+11
P35435	ATP synthase subunit gamma, mitochondrial (F-ATPase gamma subunit)	Atp5c1 Atp5c	35.1816	34.4235	34.2923	34.3117	34.1441	34.0678	34.0506	3.89693e+10	2.30419e+10	2.10379e+10	2.13232e+10	1.8985e+10	1.80059e+10	1.77928e+10
Q06647	ATP synthase subunit O, mitochondrial (Oligomycin sensitivity conferral protein) (OSCP) (Sperm flagella protein 4)	Atp5o	35.7415	35.0671	34.9628	35.0729	34.928	34.7388	34.7262	5.7446e+10	3.59953e+10	3.34841e+10	3.61417e+10	3.26871e+10	2.86702e+10	2.84206e+10
Q9WU60	Attractin (Protein mahogany)	Atrn Mg Mgca	20.8151	21.971	22.8322	21.8412	20.8362	21.771	21.3114	1.84493e+06	4.11092e+06	7.46734e+06	3.75718e+06	1.87201e+06	3.57879e+06	2.60235e+06
Q6A051	Attractin-like protein 1	Atrnl1 Alp Atrnl Kiaa0534	24.0122	23.7961	23.3407	23.0167	23.2074	23.4232	23.1343	1.69194e+07	1.45661e+07	1.06234e+07	8.48599e+06	9.68538e+06	1.12486e+07	9.20703e+06
Q9ER24	Ataxin-10 (Neuronal beta-catenin-like protein) (Spinocerebellar ataxia type 10 protein homolog)	Atxn10 Sca10	27.4665	26.4332	26.4169	26.331	25.9859	26.6847	26.176	1.85461e+08	9.0615e+07	8.95955e+07	8.44176e+07	6.6455e+07	1.07872e+08	7.58185e+07
O70305	Ataxin-2 (Spinocerebellar ataxia type 2 protein homolog)	Atxn2 Atx2 Sca2	25.1843	24.1975	24.6014	24.1511	24.514	24.2701	24.3796	3.8128e+07	1.92389e+07	2.54546e+07	1.86292e+07	2.39579e+07	2.02318e+07	2.18263e+07
Q9JLZ3	Methylglutaconyl-CoA hydratase, mitochondrial (EC 4.2.1.18) (AU-specific RNA-binding enoyl-CoA hydratase) (AU-binding enoyl-CoA hydratase) (muAUH)	Auh	32.2239	31.8325	31.7331	31.761	31.5987	31.4858	31.507	5.0162e+09	3.82417e+09	3.56955e+09	3.63926e+09	3.25199e+09	3.00733e+09	3.05174e+09
A1L134	Ancient ubiquitous protein 1	Aup1	26.5789	26.086	26.6595	26.132	26.503	26.1113	26.6827	1.00241e+08	7.12295e+07	1.05999e+08	7.35387e+07	9.51048e+07	7.24916e+07	1.07719e+08
Q80TZ3	Putative tyrosine-protein phosphatase auxilin (EC 3.1.3.48) (DnaJ homolog subfamily C member 6)	Dnajc6 Kiaa0473	26.7574	26.2507	26.1369	26.172	26.1091	26.3187	26.1997	1.13446e+08	7.98446e+07	7.37878e+07	7.56051e+07	7.23802e+07	8.36969e+07	7.70738e+07
P59017	Bcl-2-like protein 13 (Bcl2-L-13) (Bcl-rambo) (Protein Mil1)	Bcl2l13 Mil1	26.55	24.5745	25.496	24.794	24.9001	25.4023	25.3218	9.82517e+07	2.49836e+07	4.73201e+07	2.90901e+07	3.131e+07	4.43448e+07	4.19407e+07
P07151	Beta-2-microglobulin	B2m	23.2616	23.0837	23.1646	23.0856	23.3228	24.8767	23.7686	1.00565e+07	8.88963e+06	9.40258e+06	8.90135e+06	1.04922e+07	3.0806e+07	1.42909e+07
P23347	Anion exchange protein 2 (AE 2) (Anion exchanger 2) (Band 3-related protein 2) (B3RP-2) (Non-erythroid band 3-like protein) (Solute carrier family 4 member 2)	Slc4a2 Ae2 B3rp2	27.5667	27.0501	26.7347	26.925	26.4981	27.119	26.8981	1.98794e+08	1.38958e+08	1.11671e+08	1.27417e+08	9.47789e+07	1.45759e+08	1.25069e+08
P16283	Anion exchange protein 3 (AE 3) (Anion exchanger 3) (Neuronal band 3-like protein) (Solute carrier family 4 member 3)	Slc4a3 Ae3	26.9322	25.6536	25.3461	25.3537	25.2019	24.8983	25.233	1.28057e+08	5.27843e+07	4.26524e+07	4.2878e+07	3.85945e+07	3.12701e+07	3.9436e+07
P23562	Band 3 anion transport protein (Anion exchange protein 1) (AE 1) (Anion exchanger 1) (Solute carrier family 4 member 1) (CD antigen CD233)	Slc4a1 Ae1	29.5199	28.7384	29.2862	28.6385	28.8865	28.6489	28.8488	7.69781e+08	4.47836e+08	6.54674e+08	4.17888e+08	4.96262e+08	4.20892e+08	4.8345e+08
P58158	Galactosylgalactosylxylosylprotein 3-beta-glucuronosyltransferase 3 (EC 2.4.1.135) (Beta-1,3-glucuronyltransferase 3) (Glucuronosyltransferase I) (GlcAT-I) (UDP-GlcUA:Gal beta-1,3-Gal-R glucuronyltransferase) (GlcUAT-I)	B3gat3	25.992	25.7095	25.4594	25.5905	25.8024	25.506	25.861	6.67385e+07	5.48691e+07	4.61364e+07	5.05258e+07	5.8517e+07	4.76497e+07	6.09449e+07
P0C5J2	B9 domain-containing protein 1 (Endothelial precursor cells protein B9)	B9d1 Eppb9	27.5489	27.1889	26.8363	26.9663	26.9885	26.7354	26.7322	1.96352e+08	1.52995e+08	1.1982e+08	1.31115e+08	1.33151e+08	1.1173e+08	1.11481e+08
P0C5J3	B9 domain-containing protein 2	B9d2	25.9711	27.1454	26.8255	27.1662	27.4483	26.6914	27.1957	6.57782e+07	1.48446e+08	1.18924e+08	1.50609e+08	1.8313e+08	1.08367e+08	1.53714e+08
Q91V12	Cytosolic acyl coenzyme A thioester hydrolase (EC 3.1.2.2) (Acyl-CoA thioesterase 7) (Brain acyl-CoA hydrolase) (BACH) (CTE-IIa) (CTE-II) (Long chain acyl-CoA thioester hydrolase)	Acot7 Bach	22.1555	24.972	24.8843	25.0487	25.1531	24.9114	24.9071	4.67164e+06	3.29098e+07	3.09691e+07	3.47061e+07	3.73098e+07	3.15566e+07	3.1462e+07
Q9R1T1	Barrier-to-autointegration factor (LAP2-binding protein 1) [Cleaved into: Barrier-to-autointegration factor, N-terminally processed]	Banf1 Baf Bcrp1 L2bp1	27.2358	26.4562	25.9468	26.1639	26.1395	26.2944	26.3434	1.58049e+08	9.2068e+07	6.46774e+07	7.51824e+07	7.39196e+07	8.23013e+07	8.51414e+07
Q5QJC9	BAG family molecular chaperone regulator 5 (BAG-5) (Bcl-2-associated athanogene 5)	Bag5	26.2791	25.5907	25.5519	25.5824	25.1808	25.5955	25.5023	8.14302e+07	5.05316e+07	4.91912e+07	5.0243e+07	3.80336e+07	5.06996e+07	4.75277e+07
Q6MG49	Large proline-rich protein BAG6 (BCL2-associated athanogene 6) (HLA-B-associated transcript 3)	Bag6 Bat3	29.3672	28.611	28.5237	28.5116	28.4008	28.4562	28.4595	6.92463e+08	4.1e+08	3.85916e+08	3.82688e+08	3.54391e+08	3.68268e+08	3.69106e+08
Q6GMN2	Brain-specific angiogenesis inhibitor 1-associated protein 2 (BAI-associated protein 2) (BAI1-associated protein 2) (Insulin receptor substrate protein of 53 kDa) (IRSp53) (Insulin receptor substrate p53) (Insulin receptor tyrosine kinase substrate protein p53)	Baiap2	26.7518	25.7637	26.7884	25.5827	27.2694	25.5541	26.6625	1.13007e+08	5.69714e+07	1.15907e+08	5.02528e+07	1.61773e+08	4.92669e+07	1.06222e+08
Q61335	B-cell receptor-associated protein 31 (BCR-associated protein 31) (Bap31) (p28)	Bcap31 Bap31	28.9232	27.7311	28.2994	27.6906	27.7851	27.7451	27.9767	5.09036e+08	2.22784e+08	3.30354e+08	2.16622e+08	2.31286e+08	2.24956e+08	2.64127e+08
Q99MH9	Bardet-Biedl syndrome 2 protein homolog	Bbs2	30.2265	29.5664	29.7806	29.4652	29.4955	29.4127	29.495	1.25629e+09	7.95031e+08	9.22281e+08	7.41147e+08	7.56871e+08	7.14682e+08	7.56598e+08
Q8C1Z7	Bardet-Biedl syndrome 4 protein homolog	Bbs4	28.5612	27.6159	28.0004	27.5195	27.603	27.4829	27.7091	3.96083e+08	2.05683e+08	2.68516e+08	1.9239e+08	2.03854e+08	1.87579e+08	2.19412e+08
Q9CZQ9	Bardet-Biedl syndrome 5 protein homolog	Bbs5	27.5461	27.4238	27.7495	27.4708	27.504	27.5329	27.6936	1.95979e+08	1.80046e+08	2.25652e+08	1.86011e+08	1.90334e+08	1.9419e+08	2.17068e+08
Q8K2G4	Bardet-Biedl syndrome 7 protein homolog (BBS2-like protein 1)	Bbs7 Bbs2l1	28.7878	27.9264	28.2252	27.9649	27.7237	27.8179	27.9664	4.63447e+08	2.55091e+08	3.13777e+08	2.61976e+08	2.21641e+08	2.36598e+08	2.62254e+08
Q9QYE3	B-cell lymphoma/leukemia 11A (BCL-11A) (B-cell CLL/lymphoma 11A) (COUP-TF-interacting protein 1) (Ecotropic viral integration site 9 protein) (EVI-9)	Bcl11a Ctip1 Evi9 Kiaa1809	29.3802	28.1839	27.9117	27.9646	28.4018	27.6041	28.4653	6.98771e+08	3.04922e+08	2.52506e+08	2.6192e+08	3.54649e+08	2.04021e+08	3.70591e+08
Q9ESS6	Basal cell adhesion molecule (B-CAM cell surface glycoprotein) (Lutheran antigen) (CD antigen CD239)	Bcam Lu	28.1575	27.5717	27.6764	27.4607	27.2956	27.698	27.6748	2.99407e+08	1.99489e+08	2.145e+08	1.84716e+08	1.64733e+08	2.17732e+08	2.14263e+08
Q00972	[3-methyl-2-oxobutanoate dehydrogenase [lipoamide]] kinase, mitochondrial (EC 2.7.11.4) (Branched-chain alpha-ketoacid dehydrogenase kinase) (BCKD-kinase) (BCKDHKIN)	Bckdk	26.837	26.0846	25.7735	25.9476	25.8637	25.8234	25.8365	1.19879e+08	7.11631e+07	5.73574e+07	6.47164e+07	6.10597e+07	5.93758e+07	5.99177e+07
Q6PAJ1	Breakpoint cluster region protein (EC 2.7.11.1)	Bcr Kiaa3017	25.2019	24.1768	24.7644	23.9639	24.6655	24.5828	24.9141	3.85949e+07	1.89649e+07	2.84984e+07	1.63627e+07	2.66103e+07	2.51286e+07	3.16143e+07
Q9CZP5	Mitochondrial chaperone BCS1 (BCS1-like protein)	Bcs1l	27.7602	27.7441	27.6993	28.0902	28.2971	27.9013	27.949	2.27331e+08	2.24809e+08	2.1793e+08	2.85747e+08	3.29824e+08	2.50677e+08	2.59117e+08
P29147	D-beta-hydroxybutyrate dehydrogenase, mitochondrial (EC 1.1.1.30) (3-hydroxybutyrate dehydrogenase) (BDH)	Bdh1 Bdh	31.3961	30.9362	30.9029	30.8793	31.0599	30.8494	30.8248	2.82604e+09	2.05453e+09	2.00767e+09	1.9751e+09	2.2385e+09	1.93465e+09	1.90197e+09
Q02435	Filensin (Beaded filament structural protein 1) (Lens fiber cell beaded-filament structural protein CP 94) (CP94) (Fragment)	Bfsp1	25.6318	23.3778	23.749	23.6993	25.1576	23.8668	26.3552	5.19915e+07	1.08999e+07	1.40978e+07	1.36205e+07	3.74283e+07	1.52972e+07	8.58408e+07
Q6NVD9	Phakinin (49 kDa cytoskeletal protein) (Beaded filament structural protein 2) (Lens fiber cell beaded filament protein CP 49) (CP49)	Bfsp2	25.1783	22.8634	22.0914	22.1371	22.9115	22.6459	24.9486	3.79674e+07	7.6309e+06	4.46866e+06	4.61242e+06	7.88955e+06	6.56276e+06	3.23801e+07
D4A631	Brefeldin A-inhibited guanine nucleotide-exchange protein 1 (BIG1) (Brefeldin A-inhibited GEP 1) (ADP-ribosylation factor guanine nucleotide-exchange factor 1)	Arfgef1	25.7449	26.1589	25.7096	26.0928	25.63	25.9679	26.074	5.62318e+07	7.49221e+07	5.48738e+07	7.15674e+07	5.19291e+07	6.5631e+07	7.0641e+07
A2A5R2	Brefeldin A-inhibited guanine nucleotide-exchange protein 2 (Brefeldin A-inhibited GEP 2) (ADP-ribosylation factor guanine nucleotide-exchange factor 2)	Arfgef2 Arfgep2 Big2	25.8714	25.456	25.0367	25.3289	24.9753	25.7352	25.462	6.13868e+07	4.60275e+07	3.44179e+07	4.21474e+07	3.29849e+07	5.58553e+07	4.62197e+07
O08539	Myc box-dependent-interacting protein 1 (Amphiphysin II) (Amphiphysin-like protein) (Bridging integrator 1) (SH3 domain-containing protein 9)	Bin1 Amphl Sh3p9	30.6967	29.5585	29.5753	29.5774	29.717	29.4235	29.4836	1.74028e+09	7.90686e+08	7.99905e+08	8.01118e+08	8.82465e+08	7.20028e+08	7.50665e+08
P36895	Bone morphogenetic protein receptor type-1A (BMP type-1A receptor) (BMPR-1A) (EC 2.7.11.30) (Activin receptor-like kinase 3) (ALK-3) (BMP-2/BMP-4 receptor) (Serine/threonine-protein kinase receptor R5) (SKR5) (CD antigen CD292)	Bmpr1a Acvrlk3 Bmpr	25.5836	24.7272	24.8423	24.8827	24.1052	24.6183	24.4511	5.02836e+07	2.77735e+07	3.00798e+07	3.09342e+07	1.80464e+07	2.57539e+07	2.29364e+07
Q9Z2F7	BCL2/adenovirus E1B 19 kDa protein-interacting protein 3-like (NIP3-like protein X) (NIP3L)	Bnip3l Nix	29.8558	28.8871	28.7608	28.7355	28.623	28.5142	28.516	9.71593e+08	4.9647e+08	4.5483e+08	4.46934e+08	4.13421e+08	3.83376e+08	3.83845e+08
O55003	BCL2/adenovirus E1B 19 kDa protein-interacting protein 3	Bnip3 Nip3	25.3362	23.8339	24.4523	23.5059	24.0373	23.9405	23.6242	4.23587e+07	1.49528e+07	2.29555e+07	1.19118e+07	1.72166e+07	1.60993e+07	1.29298e+07
Q9Z1N4	3'(2'),5'-bisphosphate nucleotidase 1 (EC 3.1.3.7) (Bisphosphate 3'-nucleotidase 1) (PAP-inositol 1,4-phosphatase) (PIP) (scHAL2 analogous 3)	Bpnt1 Sal3	27.3196	25.6098	25.9132	25.8179	25.0408	25.7591	24.7655	1.67504e+08	5.12074e+07	6.31911e+07	5.9152e+07	3.45176e+07	5.67899e+07	2.85214e+07
Q8BXV2	BRI3-binding protein (I3-binding protein)	Bri3bp	27.0509	26.4658	27.3049	26.5659	26.9755	26.6702	27.181	1.39039e+08	9.26853e+07	1.65798e+08	9.93409e+07	1.31954e+08	1.06793e+08	1.52159e+08
Q91VR8	Protein BRICK1 (BRK1)	Brk1	28.576	27.6683	27.7856	27.556	27.3667	27.631	27.5578	4.00161e+08	2.13293e+08	2.31372e+08	1.97328e+08	1.73063e+08	2.07855e+08	1.97574e+08
Q69Z98	Serine/threonine-protein kinase BRSK2 (EC 2.7.11.1) (EC 2.7.11.26) (Brain-specific serine/threonine-protein kinase 2) (BR serine/threonine-protein kinase 2) (Serine/threonine-protein kinase SAD-A)	Brsk2 Kiaa4256 Sada	24.5525	23.9211	23.775	23.6566	23.927	23.6004	23.7327	2.46063e+07	1.5884e+07	1.43541e+07	1.32236e+07	1.59493e+07	1.27182e+07	1.39397e+07
O88737	Protein bassoon	Bsn Kiaa0434	29.095	27.2886	27.653	27.1597	27.8237	27.1072	27.6514	5.73418e+08	1.6394e+08	2.1105e+08	1.49923e+08	2.37553e+08	1.44572e+08	2.10812e+08
O88778	Protein bassoon	Bsn	30.5391	28.8326	29.1654	28.6776	29.2403	28.6243	29.2133	1.56023e+09	4.78042e+08	6.02079e+08	4.2936e+08	6.34171e+08	4.13777e+08	6.22396e+08
Q63072	ADP-ribosyl cyclase/cyclic ADP-ribose hydrolase 2 (EC 3.2.2.6) (ADP-ribosyl cyclase 2) (Bone marrow stromal antigen 1) (BST-1) (Cyclic ADP-ribose hydrolase 2) (cADPr hydrolase 2) (CD antigen CD157)	Bst1	27.0175	26.2109	26.5364	26.0132	26.3492	26.3375	26.3163	1.35854e+08	7.76745e+07	9.73298e+07	6.77247e+07	8.54846e+07	8.47966e+07	8.35596e+07
Q91VK1	Basic leucine zipper and W2 domain-containing protein 2	Bzw2	26.4262	25.7494	26.0753	25.8433	26.0335	25.6858	25.7642	9.01759e+07	5.64093e+07	7.07025e+07	6.02006e+07	6.86843e+07	5.39737e+07	5.69897e+07
Q80U49	Centrosomal protein of 170 kDa protein B (Centrosomal protein 170B) (Cep170B)	Cep170b Kiaa0284	26.3661	25.6459	25.3732	25.3022	25.473	25.5355	25.4955	8.64943e+07	5.25016e+07	4.3459e+07	4.13721e+07	4.65742e+07	4.8635e+07	4.7306e+07
O35796	Complement component 1 Q subcomponent-binding protein, mitochondrial (GC1q-R protein) (Glycoprotein gC1qBP) (C1qBP)	C1qbp Gc1qbp	28.1751	28.109	28.055	28.4497	28.3606	28.1963	28.5075	3.03067e+08	2.895e+08	2.78859e+08	3.66608e+08	3.44662e+08	3.07557e+08	3.81595e+08
O88992	C1q-related factor (C1q and tumor necrosis factor-related protein 14) (C1q/TNF-related protein 14) (CTRP14) (Complement component 1 Q subcomponent-like 1)	C1ql1 C1qrf Crf Ctrp14	25.9765	25.1106	24.8411	25.0302	24.3754	24.9133	24.9597	6.60246e+07	3.62291e+07	3.00549e+07	3.42642e+07	2.17636e+07	3.15964e+07	3.26302e+07
P27653	C-1-tetrahydrofolate synthase, cytoplasmic (C1-THF synthase) [Cleaved into: C-1-tetrahydrofolate synthase, cytoplasmic, N-terminally processed] [Includes: Methylenetetrahydrofolate dehydrogenase (EC 1.5.1.5); Methenyltetrahydrofolate cyclohydrolase (EC 3.5.4.9); Formyltetrahydrofolate synthetase (EC 6.3.4.3)]	Mthfd1 Mthfd	28.491	27.7949	27.7053	27.5092	27.307	27.4245	27.4881	3.7727e+08	2.32864e+08	2.1884e+08	1.91027e+08	1.6604e+08	1.80132e+08	1.88256e+08
Q3V3R1	Monofunctional C1-tetrahydrofolate synthase, mitochondrial (EC 6.3.4.3) (Formyltetrahydrofolate synthetase)	Mthfd1l Fthfsdc1	28.7649	28.2201	28.0308	27.9733	27.7311	28.0935	28.0343	4.56155e+08	3.12682e+08	2.7422e+08	2.63514e+08	2.2279e+08	2.86405e+08	2.74887e+08
Q80X80	C2 domain-containing protein 2-like (Transmembrane protein 24)	C2cd2l Tmem24	31.811	31.0757	31.0969	30.9581	30.8072	30.6302	31.0807	3.76763e+09	2.26318e+09	2.29669e+09	2.08597e+09	1.87881e+09	1.66195e+09	2.27103e+09
Q7TPS5	C2 domain-containing protein 5 (138 kDa C2 domain-containing phosphoprotein)	C2cd5 Cdp138 Kiaa0528	25.1107	24.027	24.1878	24.3401	23.5074	24.0672	24.2075	3.62301e+07	1.70941e+07	1.91096e+07	2.12376e+07	1.19246e+07	1.75774e+07	1.93727e+07
Q8BGH7	CDC42 small effector protein 2	Cdc42se2	27.4335	26.6	26.6226	26.8746	26.4615	26.1347	26.7938	1.81267e+08	1.01715e+08	1.03327e+08	1.23045e+08	9.24091e+07	7.36755e+07	1.16346e+08
P54290	Voltage-dependent calcium channel subunit alpha-2/delta-1 (Voltage-gated calcium channel subunit alpha-2/delta-1) [Cleaved into: Voltage-dependent calcium channel subunit alpha-2-1; Voltage-dependent calcium channel subunit delta-1]	Cacna2d1 Cacnl2a Cchl2a	29.6657	28.7146	28.6229	28.5415	28.6257	28.3697	28.2756	8.51636e+08	4.40521e+08	4.1338e+08	3.90714e+08	4.14171e+08	3.46853e+08	3.24933e+08
Q8CFG6	Voltage-dependent calcium channel subunit alpha-2/delta-2 (Voltage-gated calcium channel subunit alpha-2/delta-2) [Cleaved into: Voltage-dependent calcium channel subunit alpha-2-2; Voltage-dependent calcium channel subunit delta-2]	Cacna2d2	30.8242	30.6788	30.4644	30.6722	30.2698	30.5173	30.4484	1.9011e+09	1.71882e+09	1.48146e+09	1.71097e+09	1.29457e+09	1.53685e+09	1.46514e+09
Q06138	Calcium-binding protein 39 (MO25alpha) (Protein Mo25)	Cab39 Mo25	24.3874	24.2864	23.8126	24.3528	23.8471	24.117	23.509	2.19448e+07	2.0461e+07	1.47335e+07	2.14259e+07	1.50904e+07	1.81948e+07	1.19378e+07
Q8CC27	Voltage-dependent L-type calcium channel subunit beta-2 (CAB2) (Calcium channel voltage-dependent subunit beta 2)	Cacnb2 Cacnlb2	24.3885	24.6972	24.7176	24.3824	24.5916	24.3298	24.4065	2.1962e+07	2.72027e+07	2.75886e+07	2.18696e+07	2.52816e+07	2.10857e+07	2.2238e+07
P54285	Voltage-dependent L-type calcium channel subunit beta-3 (CAB3) (Calcium channel voltage-dependent subunit beta 3) (CCHB3)	Cacnb3 Cacnlb3	23.4298	25.0859	24.7399	24.7741	24.9337	24.8496	24.7705	1.13002e+07	3.56139e+07	2.80191e+07	2.86905e+07	3.20464e+07	3.02326e+07	2.86189e+07
Q8R0S4	Voltage-dependent L-type calcium channel subunit beta-4 (CAB4) (Calcium channel voltage-dependent subunit beta 4)	Cacnb4 Cacnlb4	24.741	24.5416	24.3493	24.122	25.0361	24.143	24.4396	2.80399e+07	2.44203e+07	2.13726e+07	1.82578e+07	3.44057e+07	1.85249e+07	2.27532e+07
Q704S8	Carnitine O-acetyltransferase (Carnitine acetylase) (EC 2.3.1.7) (Carnitine acetyltransferase) (CAT) (CrAT)	Crat	28.9189	28.0856	28.0014	28.0184	28.4298	28.2385	28.3569	5.07512e+08	2.84844e+08	2.68704e+08	2.71889e+08	3.61606e+08	3.16682e+08	3.43777e+08
P55288	Cadherin-11 (OSF-4) (Osteoblast cadherin) (OB-cadherin)	Cdh11 Cad-11	26.3768	27.1639	27.0699	27.1252	27.0284	27.2844	27.3093	8.71372e+07	1.50367e+08	1.40878e+08	1.46385e+08	1.36888e+08	1.63468e+08	1.66311e+08
Q9Z1Y3	Cadherin-2 (Neural cadherin) (N-cadherin) (CD antigen CD325)	Cdh2	30.5783	30.0874	30.2315	30.0848	30.2116	30.6169	30.5767	1.60316e+09	1.14079e+09	1.26064e+09	1.13874e+09	1.24333e+09	1.6467e+09	1.60136e+09
Q8R5M8	Cell adhesion molecule 1 (Immunoglobulin superfamily member 4) (IgSF4) (Nectin-like protein 2) (NECL-2) (Spermatogenic immunoglobulin superfamily) (SgIgSF) (Synaptic cell adhesion molecule) (SynCAM) (Tumor suppressor in lung cancer 1) (TSLC-1)	Cadm1 Igsf4 Necl2 Ra175 Syncam SynCam1 Tslc1	33.3349	32.7638	32.7365	32.756	32.3982	32.7427	32.6442	1.08341e+10	7.29257e+09	7.15576e+09	7.25346e+09	5.66032e+09	7.18697e+09	6.71236e+09
Q8BLQ9	Cell adhesion molecule 2 (Immunoglobulin superfamily member 4D) (IgSF4D) (Nectin-like protein 3) (NECL-3) (Synaptic cell adhesion molecule 2) (SynCAM 2)	Cadm2 Igsf4d Necl3	32.9717	31.7559	31.9613	31.665	31.739	31.5539	31.7847	8.42324e+09	3.62649e+09	4.18122e+09	3.40493e+09	3.5843e+09	3.15255e+09	3.69958e+09
Q1WIM3	Cell adhesion molecule 3 (Immunoglobulin superfamily member 4B) (IgSF4B) (Nectin-like protein 1) (NECL-1)	Cadm3 Igsf4b Necl1	31.2627	30.7648	31.1227	30.6767	31.0004	30.8338	30.9115	2.57633e+09	1.82443e+09	2.33805e+09	1.71631e+09	2.14807e+09	1.91378e+09	2.01966e+09
Q8R464	Cell adhesion molecule 4 (Immunoglobulin superfamily member 4C) (IgSF4C) (Nectin-like protein 4) (NECL-4) (TSLC1-like protein 2)	Cadm4 Igsf4c Necl4 Tsll2	29.3414	28.7808	28.633	28.6349	28.6969	28.4339	28.5356	6.80198e+08	4.61188e+08	4.16273e+08	4.16824e+08	4.35134e+08	3.62629e+08	3.89111e+08
P27139	Carbonic anhydrase 2 (EC 4.2.1.1) (Carbonate dehydratase II) (Carbonic anhydrase II) (CA-II)	Ca2	29.5591	28.7787	27.2023	28.9042	27.2037	28.8762	26.7704	7.90977e+08	4.60521e+08	1.54419e+08	5.02377e+08	1.54571e+08	4.92739e+08	1.14474e+08
Q08331	Calretinin (CR)	Calb2	27.5305	28.0185	27.1931	27.8998	27.5962	27.84	27.2347	1.93863e+08	2.71891e+08	1.53445e+08	2.5042e+08	2.02905e+08	2.40264e+08	1.57928e+08
Q62736	Non-muscle caldesmon (CDM) (L-caldesmon)	Cald1	24.6958	22.1908	22.548	22.0828	21.9246	22.3166	22.1487	2.71747e+07	4.78726e+06	6.1325e+06	4.44197e+06	3.98085e+06	5.22343e+06	4.64953e+06
P62204	Calmodulin (CaM)	Calm1 Calm Cam Cam1; Calm2 Cam2 Camb; Calm3 Cam3 Camc	33.0703	32.4988	32.001	32.3693	31.5924	32.2093	31.646	9.0188e+09	6.06892e+09	4.29803e+09	5.54774e+09	3.23788e+09	4.96568e+09	3.36046e+09
P18418	Calreticulin (CALBP) (CRP55) (Calcium-binding protein 3) (CABP3) (Calregulin) (Endoplasmic reticulum resident protein 60) (ERp60) (HACBP)	Calr	30.3704	30.0661	29.1818	30.0332	28.9224	30.2581	28.8648	1.38806e+09	1.12407e+09	6.08964e+08	1.09876e+09	5.08763e+08	1.28405e+09	4.88849e+08
P35565	Calnexin	Canx	32.9891	32.5766	32.9265	32.6753	32.7066	32.6794	32.9358	8.52499e+09	6.40527e+09	8.16329e+09	6.85854e+09	7.00931e+09	6.8785e+09	8.2158e+09
Q63092	CaM kinase-like vesicle-associated protein (1G5)	Camkv 1G5	31.0481	30.3207	30.0873	30.203	29.8533	30.283	30.0591	2.22024e+09	1.34099e+09	1.14074e+09	1.23595e+09	9.69925e+08	1.30645e+09	1.11867e+09
Q8C1B1	Calmodulin-regulated spectrin-associated protein 2 (Calmodulin-regulated spectrin-associated protein 1-like protein 1)	Camsap2 Camsap1l1 Kiaa1078	28.7389	26.4997	27.0582	27.4443	27.408	27.572	27.4441	4.48005e+08	9.4888e+07	1.39739e+08	1.82623e+08	1.78084e+08	1.99521e+08	1.82595e+08
O08529	Calpain-2 catalytic subunit (EC 3.4.22.53) (80 kDa M-calpain subunit) (CALP80) (Calcium-activated neutral proteinase 2) (CANP 2) (Calpain M-type) (Calpain-2 large subunit) (Millimolar-calpain) (M-calpain)	Capn2	26.9139	25.7805	25.3954	25.9595	25.1195	26.4954	25.6045	1.2644e+08	5.76362e+07	4.4135e+07	6.52517e+07	3.64514e+07	9.46051e+07	5.10184e+07
Q8R4C0	Calpain-5 (EC 3.4.22.-)	Capn5	25.0229	23.8695	23.5523	23.5925	23.7161	23.7039	23.8195	3.40924e+07	1.53262e+07	1.23015e+07	1.26487e+07	1.37803e+07	1.36644e+07	1.48039e+07
P97536	Cullin-associated NEDD8-dissociated protein 1 (Cullin-associated and neddylation-dissociated protein 1) (TBP-interacting protein of 120 kDa A) (TBP-interacting protein 120A) (p120 CAND1)	Cand1 Tip120 Tip120a	31.7088	30.716	30.7574	30.6864	30.6498	30.8627	30.7614	3.50988e+09	1.7638e+09	1.81512e+09	1.72794e+09	1.68461e+09	1.95248e+09	1.8201e+09
Q08163	Adenylyl cyclase-associated protein 1 (CAP 1)	Cap1 Cap Mch1	28.899	27.4592	27.4569	27.4804	26.982	27.8178	27.1081	5.00579e+08	1.84514e+08	1.84223e+08	1.87252e+08	1.32557e+08	2.36589e+08	1.44664e+08
Q80TJ1	Calcium-dependent secretion activator 1 (Calcium-dependent activator protein for secretion 1) (CAPS-1)	Cadps Caps Caps1 Kiaa1121	30.4873	29.848	29.8984	29.7868	29.7528	29.9369	29.6142	1.50516e+09	9.66356e+08	1.00076e+09	9.26225e+08	9.0463e+08	1.02779e+09	8.21766e+08
Q5XI32	F-actin-capping protein subunit beta (CapZ beta)	Capzb	29.235	27.9845	28.0092	27.8123	27.6081	28.0492	27.6828	6.31861e+08	2.65573e+08	2.70155e+08	2.3568e+08	2.04578e+08	2.77747e+08	2.1546e+08
Q9D1I2	Caspase recruitment domain-containing protein 19 (Bcl10-interacting CARD protein) (BinCARD)	Card19	27.5781	26.7841	26.5459	26.647	26.4143	26.3773	26.3588	2.00368e+08	1.1556e+08	9.79748e+07	1.05086e+08	8.94331e+07	8.71677e+07	8.60597e+07
Q6EDY6	F-actin-uncapping protein LRRC16A (CARMIL homolog) (Capping protein, Arp2/3 and myosin-I linker homolog 1) (Capping protein, Arp2/3 and myosin-I linker protein 1) (CARML1) (Leucine-rich repeat-containing protein 16A)	Lrrc16a Carmil Lrrc16	23.2894	23.3571	23.5263	23.1853	23.2342	24.3628	23.9189	1.02521e+07	1.07443e+07	1.20817e+07	9.53831e+06	9.8674e+06	2.15747e+07	1.58596e+07
P49192	Cocaine- and amphetamine-regulated transcript protein [Cleaved into: CART(1-52); CART(55-102); CART(62-102)]	Cartpt Cart	27.04	26.6821	26.1898	26.5956	26.1411	26.5806	26.3332	1.37991e+08	1.07678e+08	7.65457e+07	1.0141e+08	7.40051e+07	1.00363e+08	8.45466e+07
Q6P2L7	Protein CASC4 (Cancer susceptibility candidate gene 4 protein homolog)	Casc4	25.5724	25.0918	25.0135	24.9632	25.3146	24.9368	25.0406	4.9895e+07	3.57589e+07	3.38691e+07	3.27093e+07	4.17308e+07	3.21156e+07	3.45117e+07
P70403	Protein CASP	Cux1 Cutl1	25.3918	23.4598	24.496	23.8933	24.1374	24.2643	24.1288	4.40247e+07	1.15376e+07	2.36609e+07	1.55817e+07	1.8453e+07	2.01497e+07	1.83434e+07
O09165	Calsequestrin-1 (Calmitine) (Calsequestrin, skeletal muscle isoform)	Casq1	24.9521	23.9501	25.3992	23.8451	28.2565	23.3549	23.5532	3.24593e+07	1.62066e+07	4.42506e+07	1.50694e+07	3.20666e+08	1.07282e+07	1.23085e+07
P04762	Catalase (EC 1.11.1.6)	Cat Cas1	26.2172	25.8216	25.744	25.9343	25.633	25.8741	25.7064	7.80108e+07	5.93026e+07	5.61979e+07	6.41192e+07	5.20356e+07	6.14988e+07	5.475e+07
P00787	Cathepsin B (EC 3.4.22.1) (Cathepsin B1) (RSG-2) [Cleaved into: Cathepsin B light chain; Cathepsin B heavy chain]	Ctsb	23.9351	23.5305	23.0039	23.0199	21.8611	23.3068	22.6929	1.60387e+07	1.21166e+07	8.41149e+06	8.5053e+06	3.80938e+06	1.03767e+07	6.78023e+06
P24268	Cathepsin D (EC 3.4.23.5) [Cleaved into: Cathepsin D 12 kDa light chain; Cathepsin D 9 kDa light chain; Cathepsin D 34 kDa heavy chain; Cathepsin D 30 kDa heavy chain]	Ctsd	27.5718	27.628	26.7214	27.644	26.9516	27.9148	27.0914	1.99492e+08	2.07417e+08	1.10647e+08	2.09734e+08	1.29792e+08	2.53047e+08	1.42995e+08
P41350	Caveolin-1	Cav1 Cav	29.2114	28.2815	28.3107	28.2884	27.8536	28.2534	28.0162	6.21595e+08	3.26277e+08	3.32952e+08	3.2784e+08	2.42525e+08	3.19973e+08	2.71467e+08
B2GUZ5	F-actin-capping protein subunit alpha-1 (CapZ alpha-1)	Capza1	28.7339	28.0319	27.9356	27.942	27.7541	28.2133	27.826	4.46435e+08	2.74432e+08	2.56718e+08	2.57864e+08	2.26365e+08	3.1121e+08	2.37936e+08
P47754	F-actin-capping protein subunit alpha-2 (CapZ alpha-2)	Capza2 Cappa2	29.608	28.895	28.8988	28.8483	28.7844	29.1051	28.9113	8.18275e+08	4.99191e+08	5.00495e+08	4.83278e+08	4.62341e+08	5.77422e+08	5.04856e+08
Q66L44	Voltage-dependent calcium channel beta subunit-associated regulatory protein (Downstream of Stk11 protein)	Cbarp Barp Dos R29144/1	25.6141	26.0954	24.94	25.8644	24.3515	24.888	24.5686	5.13588e+07	7.16961e+07	3.21866e+07	6.10899e+07	2.1406e+07	3.10476e+07	2.48826e+07
Q9JHW1	Carboxypeptidase D (EC 3.4.17.22) (Metallocarboxypeptidase D) (gp180)	Cpd	24.3469	23.5461	24.2686	23.506	23.6687	23.4431	23.5173	2.13377e+07	1.22487e+07	2.021e+07	1.19131e+07	1.33349e+07	1.14048e+07	1.2006e+07
P47727	Carbonyl reductase [NADPH] 1 (EC 1.1.1.184) (15-hydroxyprostaglandin dehydrogenase [NADP(+)]) (EC 1.1.1.197) (20-beta-hydroxysteroid dehydrogenase) (NADPH-dependent carbonyl reductase 1) (Prostaglandin 9-ketoreductase) (Prostaglandin-E(2) 9-reductase) (EC 1.1.1.189)	Cbr1 Cbr	27.3829	26.1229	24.9877	25.8352	24.9235	25.837	24.9602	1.75017e+08	7.30787e+07	3.32692e+07	5.98662e+07	3.18208e+07	5.99413e+07	3.26424e+07
Q8BIS8	Coiled-coil domain-containing protein 126	Ccdc126	26.0295	24.9935	25.5618	25.7386	25.8132	25.2706	25.9031	6.84975e+07	3.34039e+07	4.95311e+07	5.59873e+07	5.8957e+07	4.0476e+07	6.2748e+07
Q6PEB9	Coiled-coil domain-containing protein 127	Ccdc127	28.4216	27.8493	27.8275	27.8424	27.5119	27.4501	27.6605	3.59543e+08	2.41811e+08	2.38184e+08	2.40655e+08	1.91384e+08	1.83366e+08	2.12143e+08
Q3TVA9	Coiled-coil domain-containing protein 136	Ccdc136	27.0181	26.3063	26.6733	25.9536	26.3347	26.3511	26.5281	1.35915e+08	8.29839e+07	1.07017e+08	6.49856e+07	8.46302e+07	8.55986e+07	9.67718e+07
Q5PQJ9	Coiled-coil domain-containing protein 175	Ccdc175	28.2728	28.034	27.44	27.981	27.6644	27.6199	27.5501	3.2431e+08	2.74833e+08	1.82077e+08	2.64922e+08	2.12727e+08	2.06269e+08	1.96524e+08
Q3UHB8	Coiled-coil domain-containing protein 177	Ccdc177 Gm1568	27.851	26.5628	26.8395	26.4772	26.7194	26.4033	26.8102	2.42089e+08	9.91304e+07	1.20083e+08	9.34151e+07	1.10493e+08	8.87537e+07	1.1767e+08
P86182	Coiled-coil domain-containing protein 22	Ccdc22	25.2147	24.0377	24.1566	23.7749	23.7691	24.4905	24.4335	3.8939e+07	1.7221e+07	1.87011e+07	1.43534e+07	1.42963e+07	2.35707e+07	2.2658e+07
Q5PPN7	Coiled-coil domain-containing protein 51	Ccdc51	29.3761	28.6555	28.5836	28.5654	28.4674	28.5455	28.4202	6.96772e+08	4.22821e+08	4.02273e+08	3.97235e+08	3.71141e+08	3.918e+08	3.59189e+08
O88602	Voltage-dependent calcium channel gamma-2 subunit (Neuronal voltage-gated calcium channel gamma-2 subunit) (Stargazin) (Transmembrane AMPAR regulatory protein gamma-2) (TARP gamma-2)	Cacng2 Stg	23.7108	24.4269	24.0505	24.3646	24.3994	24.2604	24.8226	1.373e+07	2.2554e+07	1.73751e+07	2.16005e+07	2.21284e+07	2.00966e+07	2.9671e+07
Q8K2Y9	Cerebral cavernous malformations protein 2 homolog (Malcavernin) (Osmosensing scaffold for MEKK3)	Ccm2 Osm	26.1251	26.4225	26.5745	26.4538	26.1204	26.278	26.2252	7.31866e+07	8.9941e+07	9.99345e+07	9.1914e+07	7.29496e+07	8.13721e+07	7.84466e+07
Q8BGU5	Cyclin-Y (Cyclin fold protein 1)	Ccny Cfp1	26.1845	25.7932	25.9987	25.9297	25.9522	25.7772	25.6605	7.62619e+07	5.81466e+07	6.70487e+07	6.39156e+07	6.49232e+07	5.75073e+07	5.30378e+07
Q9JK72	Copper chaperone for superoxide dismutase (Superoxide dismutase copper chaperone)	Ccs	27.4867	26.0351	26.1844	25.968	25.7621	25.9764	25.7871	1.88066e+08	6.87601e+07	7.62564e+07	6.56365e+07	5.69049e+07	6.60218e+07	5.7901e+07
Q8C1Y8	Vacuolar fusion protein CCZ1 homolog	Ccz1	25.0242	25.3654	25.4261	24.854	25.1013	25.1117	25.2388	3.41216e+07	4.32254e+07	4.5085e+07	3.03256e+07	3.59955e+07	3.62546e+07	3.95937e+07
Q9QZA6	CD151 antigen (Platelet-endothelial tetraspan antigen 3) (PETA-3) (CD antigen CD151)	Cd151 Peta3	25.8441	26.2566	26.0725	26.1022	25.6767	26.3405	25.757	6.02337e+07	8.01723e+07	7.0567e+07	7.20375e+07	5.36374e+07	8.4974e+07	5.67063e+07
O35112	CD166 antigen (Activated leukocyte cell adhesion molecule) (HB2) (KG-CAM) (Protein MEMD) (SB-10 antigen) (CD antigen CD166)	Alcam	28.9861	28.6826	28.794	28.9386	29.0645	29.2081	29.1099	5.31733e+08	4.30851e+08	4.65421e+08	5.14508e+08	5.61416e+08	6.20168e+08	5.79354e+08
Q07969	Platelet glycoprotein 4 (Adipocyte membrane protein) (Fatty acid translocase) (Fatty acid transport protein) (Glycoprotein IIIb) (GPIIIB) (PAS IV) (PAS-4) (Platelet glycoprotein IV) (GPIV) (CD antigen CD36)	Cd36 Fat	25.4503	23.4879	24.0583	23.182	26.2	23.2826	23.942	4.58452e+07	1.17644e+07	1.74688e+07	9.51646e+06	7.70871e+07	1.02038e+07	1.61157e+07
P97829	Leukocyte surface antigen CD47 (Integrin-associated protein) (IAP) (CD antigen CD47)	Cd47	30.9981	30.3047	30.4371	30.1799	30.2178	30.068	30.1295	2.1447e+09	1.32626e+09	1.45374e+09	1.21637e+09	1.24871e+09	1.12553e+09	1.17461e+09
P10252	CD48 antigen (BCM1 surface antigen) (BLAST-1) (MRC OX-45 surface antigen) (SLAM family member 2) (SLAMF2) (Signaling lymphocytic activation molecule 2) (CD antigen CD48)	Cd48 Bcm-1	25.8034	26.0925	25.8209	26.0326	25.5987	26.7792	26.1232	5.85595e+07	7.15541e+07	5.92738e+07	6.86447e+07	5.08128e+07	1.15173e+08	7.30918e+07
Q62745	CD81 antigen (26 kDa cell surface protein TAPA-1) (Target of the antiproliferative antibody 1) (CD antigen CD81)	Cd81 Tapa1	32.312	31.4753	31.7823	31.3135	31.3628	31.4587	31.7208	5.33196e+09	2.98547e+09	3.69335e+09	2.66878e+09	2.76154e+09	2.95127e+09	3.5392e+09
O70352	CD82 antigen (Metastasis suppressor Kangai-1 homolog) (CD antigen CD82)	Cd82 Kai1	27.0792	25.8875	26.6229	25.7639	25.4654	25.5687	25.736	1.41794e+08	6.20727e+07	1.03344e+08	5.69793e+07	4.63284e+07	4.97666e+07	5.58861e+07
P40241	CD9 antigen (CD antigen CD9)	Cd9	30.3672	29.3286	29.5119	29.2601	29.1908	29.3609	29.2816	1.38493e+09	6.74183e+08	7.65543e+08	6.42949e+08	6.12783e+08	6.89451e+08	6.52596e+08
Q63692	Hsp90 co-chaperone Cdc37 (Hsp90 chaperone protein kinase-targeting subunit) (p50Cdc37) [Cleaved into: Hsp90 co-chaperone Cdc37, N-terminally processed]	Cdc37	26.1036	25.8142	25.5895	25.5611	24.7729	25.4955	25.5482	7.21048e+07	5.9001e+07	5.04902e+07	4.95046e+07	2.86671e+07	4.73065e+07	4.90651e+07
P60766	Cell division control protein 42 homolog (G25K GTP-binding protein)	Cdc42	29.9107	29.4409	29.5118	29.7675	28.853	29.4654	29.3675	1.00928e+09	7.28763e+08	7.65482e+08	9.13903e+08	4.84852e+08	7.41261e+08	6.92616e+08
Q6A068	Cell division cycle 5-like protein (Cdc5-like protein)	Cdc5l Kiaa0432	28.8041	27.2329	26.8116	27.1281	27.7141	27.5235	27.2044	4.68705e+08	1.57729e+08	1.17789e+08	1.46679e+08	2.20177e+08	1.92935e+08	1.54643e+08
Q91XU7	Cadherin-related family member 1 (MT-protocadherin) (Photoreceptor cadherin) (prCAD) (Protocadherin-21)	Cdhr1 Kiaa1775 Pcdh21 Prcad	29.2705	27.609	28.0225	27.5063	27.3837	27.3952	27.6528	6.47576e+08	2.04707e+08	2.72649e+08	1.90638e+08	1.75106e+08	1.76518e+08	2.11017e+08
Q9DB75	Cell death-inducing p53-target protein 1 (LITAF-like protein)	Cdip1	26.5581	25.6183	25.8306	25.2295	25.5731	25.5696	25.4185	9.88071e+07	5.15065e+07	5.96728e+07	3.93413e+07	4.99198e+07	4.97978e+07	4.48466e+07
P70500	CDP-diacylglycerol--inositol 3-phosphatidyltransferase (EC 2.7.8.11) (Phosphatidylinositol synthase) (PI synthase) (PtdIns synthase)	Cdipt Pis1	24.4535	24.779	24.8007	24.7395	25.589	24.7026	25.3328	2.29746e+07	2.8788e+07	2.92242e+07	2.80109e+07	5.0474e+07	2.73033e+07	4.22617e+07
Q03114	Cyclin-dependent-like kinase 5 (EC 2.7.11.1) (Cell division protein kinase 5) (Serine/threonine-protein kinase PSSALRE) (Tau protein kinase II catalytic subunit) (TPKII catalytic subunit)	Cdk5 Cdkn5	27.4222	26.8838	27.154	26.7849	26.9238	26.9313	26.8027	1.79844e+08	1.23829e+08	1.49334e+08	1.15624e+08	1.27315e+08	1.2798e+08	1.17058e+08
O35052	Phosphatidate cytidylyltransferase 1 (EC 2.7.7.41) (CDP-DAG synthase 1) (CDP-DG synthase 1) (CDP-diacylglycerol synthase 1) (CDS 1) (CDP-diglyceride pyrophosphorylase 1) (CDP-diglyceride synthase 1) (CTP:phosphatidate cytidylyltransferase 1)	Cds1 Cds	29.3388	28.8786	29.3158	29.0361	29.3293	28.5813	29.1136	6.7899e+08	4.9354e+08	6.68227e+08	5.50475e+08	6.74527e+08	4.0162e+08	5.80834e+08
Q91XU8	Phosphatidate cytidylyltransferase 2 (EC 2.7.7.41) (CDP-DAG synthase 2) (CDP-DG synthase 2) (CDP-diacylglycerol synthase 2) (CDS 2) (CDP-diglyceride pyrophosphorylase 2) (CDP-diglyceride synthase 2) (CTP:phosphatidate cytidylyltransferase 2)	Cds2	28.8096	27.6625	28.3952	28.1277	28.5081	28.0631	28.3699	4.70509e+08	2.12439e+08	3.5303e+08	2.93273e+08	3.81756e+08	2.80433e+08	3.46893e+08
Q5PR68	Centrosomal protein of 112 kDa (Cep112) (Coiled-coil domain-containing protein 46)	Cep112 Ccdc46	26.9632	26.4776	26.5034	26.6263	25.9908	26.4725	26.2089	1.30837e+08	9.34465e+07	9.51286e+07	1.0359e+08	6.6682e+07	9.31155e+07	7.75647e+07
Q6ZQ06	Centrosomal protein of 162 kDa (Cep162) (Protein QN1 homolog)	Cep162 Kiaa1009 Qn1	27.2844	26.5249	26.7833	26.4208	26.5317	26.447	26.3359	1.6346e+08	9.65576e+07	1.15499e+08	8.98362e+07	9.70129e+07	9.14836e+07	8.46996e+07
Q6A078	Centrosomal protein of 290 kDa (Cep290) (Bardet-Biedl syndrome 14 protein homolog) (Nephrocystin-6)	Cep290 Kiaa0373 Nphp6	27.2954	26.7232	26.3777	26.6293	26.4573	26.1925	26.4756	1.64718e+08	1.10788e+08	8.71949e+07	1.03806e+08	9.21358e+07	7.66906e+07	9.33148e+07
Q5FVI4	Cell cycle exit and neuronal differentiation protein 1	Cend1	29.3953	27.8384	28.716	27.8573	28.1593	27.9382	28.0121	7.06123e+08	2.39993e+08	4.40937e+08	2.43162e+08	2.99768e+08	2.57183e+08	2.70696e+08
Q61147	Ceruloplasmin (EC 1.16.3.1) (Ferroxidase)	Cp	31.6379	31.3243	30.9872	31.2448	30.8937	32.1689	31.5246	3.34159e+09	2.68874e+09	2.12846e+09	2.54455e+09	1.995e+09	4.82838e+09	3.08925e+09
P13635	Ceruloplasmin (EC 1.16.3.1) (Ferroxidase)	Cp	32.8793	32.6778	32.2507	32.632	32.2963	33.5323	32.8781	7.90069e+09	6.8705e+09	5.11022e+09	6.65595e+09	5.27404e+09	1.24227e+10	7.89401e+09
Q9R1K9	Centrin-2 (Caltractin isoform 1)	Cetn2 Calt	26.2398	24.3007	24.198	24.1372	24.5028	24.3563	24.3416	7.92424e+07	2.06649e+07	1.9245e+07	1.84512e+07	2.3773e+07	2.14778e+07	2.12591e+07
O35648	Centrin-3	Cetn3 Cen3	22.0377	22.8152	22.5308	23.4792	23.955	22.7726	23.5042	4.30545e+06	7.37986e+06	6.05952e+06	1.16938e+07	1.62623e+07	7.1652e+06	1.18976e+07
Q8C6S9	Cilia- and flagella-associated protein 54	Cfap54	24.0276	23.5478	23.4793	23.3755	23.2659	23.6269	23.3019	1.71017e+07	1.22627e+07	1.16941e+07	1.08826e+07	1.00865e+07	1.29537e+07	1.03415e+07
Q8VE95	UPF0598 protein C8orf82 homolog		26.4708	25.887	24.3651	27.7084	24.5299	25.0717	26.2756	9.3006e+07	6.20511e+07	2.16089e+07	2.19307e+08	2.42236e+07	3.52642e+07	8.12351e+07
P26772	10 kDa heat shock protein, mitochondrial (Hsp10) (10 kDa chaperonin) (Chaperonin 10) (CPN10)	Hspe1	28.4604	28.685	27.3118	28.5745	27.2412	28.6317	28.0011	3.69338e+08	4.31576e+08	1.666e+08	3.99737e+08	1.58644e+08	4.15917e+08	2.68638e+08
P63038	60 kDa heat shock protein, mitochondrial (60 kDa chaperonin) (Chaperonin 60) (CPN60) (HSP-65) (Heat shock protein 60) (HSP-60) (Hsp60) (Mitochondrial matrix protein P1)	Hspd1 Hsp60	32.0346	31.2904	30.6136	31.1646	30.7164	30.9161	30.8108	4.39925e+09	2.62638e+09	1.64293e+09	2.40708e+09	1.76429e+09	2.02613e+09	1.88348e+09
Q9D1L0	Coiled-coil-helix-coiled-coil-helix domain-containing protein 2	Chchd2	27.1411	26.2769	26.0552	26.279	25.8661	26.188	26.1012	1.48011e+08	8.13064e+07	6.97255e+07	8.14295e+07	6.11596e+07	7.64496e+07	7.19858e+07
Q8K2Q5	Coiled-coil-helix-coiled-coil-helix domain-containing protein 7	Chchd7	26.1111	24.8045	25.1018	25.0248	25.4731	25.1166	25.3061	7.24803e+07	2.93027e+07	3.60067e+07	3.41364e+07	4.6577e+07	3.63801e+07	4.14856e+07
A0JPQ9	Chitinase domain-containing protein 1	Chid1	26.9075	26.5657	26.7913	26.4779	26.8028	27.0746	27.2858	1.25882e+08	9.93305e+07	1.16141e+08	9.34645e+07	1.17072e+08	1.41337e+08	1.63618e+08
Q9WUD1	STIP1 homology and U box-containing protein 1 (EC 6.3.2.-) (Carboxy terminus of Hsp70-interacting protein) (E3 ubiquitin-protein ligase CHIP)	Stub1 Chip	27.9795	27.2555	27.2099	27.1833	26.7791	26.9363	26.9916	2.64657e+08	1.60224e+08	1.55242e+08	1.52401e+08	1.15166e+08	1.28421e+08	1.3344e+08
Q9DB34	Charged multivesicular body protein 2a (Chromatin-modifying protein 2a) (CHMP2a) (Vacuolar protein sorting-associated protein 2) (mVps2)	Chmp2a	24.2643	24.2809	24.255	24.516	24.0498	24.3232	24.4886	2.01505e+07	2.03837e+07	2.00203e+07	2.39912e+07	1.73668e+07	2.099e+07	2.35405e+07
P0C0A3	Charged multivesicular body protein 6 (Chromatin-modifying protein 6)	Chmp6	28.2992	26.974	27.2832	26.9259	26.5945	27.105	26.9601	3.30298e+08	1.31824e+08	1.63329e+08	1.27499e+08	1.01329e+08	1.44355e+08	1.30554e+08
P61022	Calcineurin B homologous protein 1 (Calcineurin B-like protein) (Calcium-binding protein CHP) (Calcium-binding protein p22) (EF-hand calcium-binding domain-containing protein p22) (Sid 470) (p24)	Chp1 Chp Sid470	27.8431	27.1427	27.4048	27.242	27.1576	27.2312	27.3169	2.40776e+08	1.48175e+08	1.77696e+08	1.58725e+08	1.49708e+08	1.57542e+08	1.67188e+08
Q9CY57	Chromatin target of PRMT1 protein (Friend of PRMT1 protein) (Small arginine- and glycine-rich protein) (SRAG)	Chtop Fop MNCb-1706	28.4281	27.6806	28.1329	27.5448	26.9722	27.7479	28.0319	3.61175e+08	2.15121e+08	2.94348e+08	1.95796e+08	1.31656e+08	2.25395e+08	2.74433e+08
Q9CWX2	Complex I intermediate-associated protein 30, mitochondrial (NADH dehydrogenase [ubiquinone] 1 alpha subcomplex assembly factor 1)	Ndufaf1 Cia30	26.9487	26.3888	26.3339	26.2506	25.9717	26.1783	26.0957	1.29525e+08	8.78675e+07	8.45867e+07	7.98384e+07	6.58063e+07	7.59384e+07	7.17094e+07
B0K020	CDGSH iron-sulfur domain-containing protein 1 (MitoNEET)	Cisd1	33.7749	32.8763	32.7903	32.7675	32.6573	32.6145	32.6721	1.46977e+10	7.88412e+09	7.42787e+09	7.31128e+09	6.77389e+09	6.57579e+09	6.84344e+09
Q9CQB5	CDGSH iron-sulfur domain-containing protein 2 (MitoNEET-related 1 protein) (Miner1) (Nervous system overexpressed protein 70)	Cisd2 Cdgsh2 Noxp70 Zcd2	28.3636	26.7466	27.4956	26.7944	26.8741	26.7687	27.1274	3.45375e+08	1.12595e+08	1.89229e+08	1.16389e+08	1.23004e+08	1.14336e+08	1.46605e+08
B1AR13	CDGSH iron-sulfur domain-containing protein 3, mitochondrial (Melanoma nuclear protein 13)	Cisd3 Mel-13 Mel13	26.5789	25.5813	26.0413	25.7741	25.7859	25.8207	25.7442	1.00239e+08	5.0203e+07	6.9059e+07	5.73815e+07	5.78517e+07	5.92643e+07	5.62063e+07
Q8VHF5	Citrate synthase, mitochondrial (EC 2.3.3.1) (Citrate (Si)-synthase)	Cs	32.855	32.4259	32.1318	32.3419	32.3758	32.2489	32.5426	7.76838e+09	5.7697e+09	4.70566e+09	5.44343e+09	5.57294e+09	5.10355e+09	6.25617e+09
Q9JLH7	CDK5 regulatory subunit-associated protein 3 (CDK5 activator-binding protein C53)	Cdk5rap3	25.805	24.405	24.8453	24.165	23.8837	24.0681	24.4538	5.86237e+07	2.22144e+07	3.01426e+07	1.88099e+07	1.54782e+07	1.75886e+07	2.29782e+07
Q8BMK4	Cytoskeleton-associated protein 4 (63-kDa cytoskeleton-linking membrane protein) (Climp-63) (p63)	Ckap4	30.015	29.5449	29.8981	29.4333	29.3735	29.5971	29.563	1.08494e+09	7.83247e+08	1.00052e+09	7.2493e+08	6.95488e+08	8.12085e+08	7.93157e+08
A2AGT5	Cytoskeleton-associated protein 5	Ckap5	28.6682	27.6167	27.6562	27.4818	27.5183	27.4864	27.6644	4.2656e+08	2.0581e+08	2.11518e+08	1.87435e+08	1.92233e+08	1.88036e+08	2.12717e+08
Q0H8B9	C-type lectin domain family 2 member D11 (C-type lectin-related protein B) (Clr-b) (Lectin-like transmembrane protein) (Osteoclast inhibitory lectin)	Clec2d11 Clrb Ocil	23.2031	22.8128	23.4246	22.7239	23.4693	25.1117	24.7617	9.65645e+06	7.36758e+06	1.12588e+07	6.92738e+06	1.16133e+07	3.62563e+07	2.84455e+07
Q80TV8	CLIP-associating protein 1 (Cytoplasmic linker-associated protein 1)	Clasp1 Kiaa0622	28.0034	26.5158	26.8009	26.4877	26.5866	26.8228	27.0372	2.6907e+08	9.59522e+07	1.16914e+08	9.40981e+07	1.00776e+08	1.18701e+08	1.37721e+08
Q99JD4	CLIP-associating protein 2 (Cytoplasmic linker-associated protein 2)	Clasp2	30.05	29.2126	29.0834	29.1367	28.9602	29.0449	29.0246	1.11164e+09	6.22098e+08	5.68833e+08	5.90214e+08	5.22266e+08	5.5383e+08	5.46095e+08
P0C7M9	C-type lectin domain family 2 member L	Clec2l	24.6379	24.0075	24.7478	23.9848	24.3828	24.2832	24.3294	2.6106e+07	1.68651e+07	2.81737e+07	1.66016e+07	2.18758e+07	2.04165e+07	2.108e+07
O08585	Clathrin light chain A (Lca)	Clta	29.6834	28.3731	27.4438	28.2418	27.2909	27.7228	27.5688	8.6215e+08	3.47657e+08	1.82555e+08	3.1741e+08	1.64197e+08	2.21505e+08	1.99083e+08
Q6IRU5	Clathrin light chain B (Lcb)	Cltb	26.3325	24.8977	24.2326	25.0538	23.5898	24.5487	23.9039	8.45031e+07	3.12586e+07	1.97122e+07	3.48291e+07	1.26255e+07	2.45408e+07	1.56961e+07
Q9WU61	Chloride channel CLIC-like protein 1 (Mid-1-related chloride channel protein 1)	Clcc1 Mclc	27.0702	25.9199	26.1498	25.7656	25.8767	25.9233	26.1776	1.4091e+08	6.34828e+07	7.44513e+07	5.70461e+07	6.16129e+07	6.36352e+07	7.5899e+07
P51794	H(+)/Cl(-) exchange transporter 4 (Chloride channel protein 4) (ClC-4) (Chloride transporter ClC-4)	Clcn4 Clcn4-2	26.948	25.938	26.1809	25.6742	25.5528	25.8393	25.8844	1.2947e+08	6.4286e+07	7.60721e+07	5.35447e+07	4.92231e+07	6.00332e+07	6.19418e+07
O35454	Chloride transport protein 6 (Chloride channel protein 6) (ClC-6)	Clcn6 Clc6	27.2087	26.4612	26.6773	26.302	26.2985	26.3175	26.843	1.55111e+08	9.2386e+07	1.07317e+08	8.27354e+07	8.25325e+07	8.36265e+07	1.20379e+08
O70496	H(+)/Cl(-) exchange transporter 7 (Chloride channel 7 alpha subunit) (Chloride channel protein 7) (ClC-7)	Clcn7 Clc7	24.1862	24.8062	25.6399	24.9888	25.5084	25.1989	25.8187	1.90881e+07	2.93373e+07	5.22853e+07	3.32951e+07	4.77302e+07	3.85141e+07	5.91854e+07
Q68FD5	Clathrin heavy chain 1	Cltc	34.1767	33.3107	33.0546	33.2245	32.7187	33.3778	32.9018	1.94177e+10	1.06542e+10	8.9211e+09	1.00362e+10	7.06818e+09	1.11616e+10	8.02491e+09
Q9Z1Q5	Chloride intracellular channel protein 1 (Nuclear chloride ion channel 27) (NCC27)	Clic1	25.6943	24.4329	22.4617	24.6207	22.8541	24.6136	21.9731	5.42931e+07	2.26479e+07	5.77638e+06	2.57966e+07	7.58151e+06	2.56705e+07	4.11691e+06
O55156	CAP-Gly domain-containing linker protein 2 (Cytoplasmic linker protein 115) (CLIP-115) (Cytoplasmic linker protein 2)	Clip2 Cyln2	23.796	25.0479	25.4259	25.2554	25.4645	25.4231	25.2521	1.45654e+07	3.4686e+07	4.50777e+07	4.00534e+07	4.62994e+07	4.49902e+07	3.99622e+07
Q60649	Caseinolytic peptidase B protein homolog (EC 3.6.1.3) (Suppressor of potassium transport defect 3)	Clpb Skd3	27.1709	26.4185	26.4436	26.3111	26.1059	26.5621	26.4355	1.51101e+08	8.96913e+07	9.12697e+07	8.32589e+07	7.22227e+07	9.90781e+07	9.07559e+07
Q8VBZ3	Cleft lip and palate transmembrane protein 1 homolog (Thymic epithelial cell surface antigen)	Clptm1 N14	24.3284	25.0711	25.8028	25.3405	25.6799	25.4562	25.9539	2.1066e+07	3.52501e+07	5.85368e+07	4.2487e+07	5.37545e+07	4.60352e+07	6.49962e+07
Q9JHS4	ATP-dependent Clp protease ATP-binding subunit clpX-like, mitochondrial	Clpx	26.5931	25.4435	25.1886	25.4319	25.6333	25.4185	25.4728	1.01233e+08	4.56319e+07	3.82415e+07	4.52647e+07	5.20474e+07	4.48473e+07	4.65659e+07
P05371	Clusterin (Dimeric acid glycoprotein) (DAG) (Sulfated glycoprotein 2) (SGP-2) (Testosterone repressed prostate message 2) (TRPM-2) [Cleaved into: Clusterin beta chain; Clusterin alpha chain]	Clu	29.7307	28.6057	29.016	28.4801	28.351	28.9337	28.8018	8.909e+08	4.0849e+08	5.42853e+08	3.74431e+08	3.42368e+08	5.12772e+08	4.67968e+08
Q8BH59	Calcium-binding mitochondrial carrier protein Aralar1 (Mitochondrial aspartate glutamate carrier 1) (Solute carrier family 25 member 12)	Slc25a12 Aralar1	35.1779	34.4953	34.3956	34.5578	34.6669	34.3132	34.4015	3.88677e+10	2.42177e+10	2.26001e+10	2.52883e+10	2.72765e+10	2.13455e+10	2.26924e+10
Q9QXX4	Calcium-binding mitochondrial carrier protein Aralar2 (Citrin) (Mitochondrial aspartate glutamate carrier 2) (Solute carrier family 25 member 13)	Slc25a13 Aralar2	29.9347	28.8161	28.619	28.8478	28.4809	28.8102	28.6888	1.02623e+09	4.72613e+08	4.12276e+08	4.83116e+08	3.74634e+08	4.7068e+08	4.32688e+08
Q8BIG7	Catechol O-methyltransferase domain-containing protein 1 (EC 2.1.1.-)	Comtd1	27.291	27.1636	26.9054	27.4929	27.4523	27.2863	27.4557	1.64215e+08	1.50333e+08	1.25696e+08	1.88878e+08	1.83637e+08	1.63679e+08	1.84067e+08
Q9CQE8	UPF0568 protein C14orf166 homolog		24.956	24.9448	25.2979	25.2869	25.3667	24.9741	24.9859	3.25469e+07	3.2294e+07	4.12493e+07	4.09376e+07	4.32664e+07	3.29566e+07	3.32286e+07
P16330	2',3'-cyclic-nucleotide 3'-phosphodiesterase (CNP) (CNPase) (EC 3.1.4.37)	Cnp Cnp1	30.4597	28.9372	29.5373	28.8802	29.8183	28.918	29.6178	1.47671e+09	5.14013e+08	7.79139e+08	4.94107e+08	9.46652e+08	5.07215e+08	8.23866e+08
P13233	2',3'-cyclic-nucleotide 3'-phosphodiesterase (CNP) (CNPase) (EC 3.1.4.37)	Cnp Cnp1	31.9134	30.7076	31.3335	30.6923	31.7509	30.7711	31.5255	4.04478e+09	1.75349e+09	2.70589e+09	1.735e+09	3.61399e+09	1.8324e+09	3.09115e+09
P62634	Cellular nucleic acid-binding protein (CNBP) (Zinc finger protein 9)	Cnbp Znf9	25.933	22.7536	22.1663	23.0386	22.286	22.9087	22.935	6.40649e+07	7.07157e+06	4.70687e+06	8.61618e+06	5.114e+06	7.87442e+06	8.01902e+06
Q6Q0N1	Cytosolic non-specific dipeptidase (EC 3.4.13.18) (CNDP dipeptidase 2)	Cndp2	25.9327	25.1366	24.4725	25.0864	24.4198	24.793	23.9368	6.40521e+07	3.68873e+07	2.32791e+07	3.56254e+07	2.24434e+07	2.90685e+07	1.60586e+07
Q62927	cGMP-gated cation channel alpha-1 (Cyclic nucleotide-gated cation channel 1) (Cyclic nucleotide-gated channel alpha-1) (CNG channel alpha-1) (CNG-1) (CNG1) (Cyclic nucleotide-gated channel, photoreceptor) (Rod photoreceptor cGMP-gated channel subunit alpha)	Cnga1 Cncg Cncg1	32.6323	31.9786	32.2182	31.8813	31.9033	31.932	31.9167	6.65738e+09	4.23167e+09	4.99613e+09	3.95579e+09	4.01665e+09	4.09716e+09	4.05393e+09
Q9DAW9	Calponin-3 (Calponin, acidic isoform)	Cnn3	27.4232	26.4313	26.4147	26.302	26.4059	26.8395	26.3982	1.79974e+08	9.04919e+07	8.94597e+07	8.27375e+07	8.8916e+07	1.20084e+08	8.84412e+07
Q3TWN3	Metal transporter CNNM2 (Ancient conserved domain-containing protein 2) (mACDP2) (Cyclin-M2)	Cnnm2 Acdp2	26.9875	26.1039	26.0854	25.9913	25.5225	25.9143	25.9206	1.33056e+08	7.21208e+07	7.1201e+07	6.6705e+07	4.81995e+07	6.32367e+07	6.35147e+07
Q6ZQ08	CCR4-NOT transcription complex subunit 1 (CCR4-associated factor 1)	Cnot1 Kiaa1007	27.9551	27.4673	27.6986	27.4118	27.7328	27.388	27.4187	2.60202e+08	1.85558e+08	2.17829e+08	1.78562e+08	2.23056e+08	1.75633e+08	1.79407e+08
Q8K0V4	CCR4-NOT transcription complex subunit 3 (CCR4-associated factor 3)	Cnot3 Not3	25.4603	24.1241	24.0282	23.8634	23.6959	24.0924	24.3986	4.61643e+07	1.82847e+07	1.71086e+07	1.52615e+07	1.35883e+07	1.78868e+07	2.21156e+07
Q9QXT0	Protein canopy homolog 2 (MIR-interacting saposin-like protein) (Putative secreted protein ZSIG9) (Transmembrane protein 4)	Cnpy2 Msap Tmem4 Zsig9	25.1836	27.6301	24.1036	27.5241	23.8208	24.9764	22.7809	3.81084e+07	2.07718e+08	1.80261e+07	1.93014e+08	1.48176e+07	3.30095e+07	7.20647e+06
Q5M8N0	CB1 cannabinoid receptor-interacting protein 1 (CRIP-1)	Cnrip1	28.1276	26.7131	25.7218	26.5325	25.3181	26.3456	25.5923	2.93252e+08	1.1001e+08	5.53392e+07	9.70704e+07	4.18305e+07	8.52712e+07	5.05886e+07
Q8CBC4	Consortin	Cnst	27.9005	24.4681	25.7265	24.8886	24.995	24.89	25.8176	2.50551e+08	2.32078e+07	5.55185e+07	3.106e+07	3.34387e+07	3.10904e+07	5.91397e+07
P20294	Ciliary neurotrophic factor (CNTF)	Cntf	24.483	24.025	23.2054	24.2979	23.4389	25.0128	23.6359	2.34482e+07	1.70704e+07	9.67239e+06	2.0625e+07	1.13715e+07	3.38532e+07	1.30349e+07
Q08406	Ciliary neurotrophic factor receptor subunit alpha (CNTF receptor subunit alpha) (CNTFR-alpha)	Cntfr	29.383	28.6942	28.1363	28.7364	27.9396	28.2339	27.9298	7.0009e+08	4.34325e+08	2.95024e+08	4.47229e+08	2.5742e+08	3.15678e+08	2.55685e+08
Q63198	Contactin-1 (Neural cell surface protein F3)	Cntn1	32.0106	31.3212	31.5873	31.3922	31.6994	31.1759	31.5444	4.32665e+09	2.68304e+09	3.22639e+09	2.81826e+09	3.4871e+09	2.426e+09	3.13197e+09
Q69Z26	Contactin-4 (Brain-derived immunoglobulin superfamily protein 2) (BIG-2)	Cntn4 Kiaa3024	25.1035	23.7162	23.6217	23.8854	23.2859	23.6052	23.705	3.60491e+07	1.37813e+07	1.29079e+07	1.54964e+07	1.02274e+07	1.27603e+07	1.36746e+07
P97846	Contactin-associated protein 1 (Caspr) (Caspr1) (Neurexin IV) (Neurexin-4) (Paranodin) (p190)	Cntnap1 Caspr Nrxn4	29.3552	28.5396	28.9576	28.4714	28.8453	28.311	28.9932	6.86758e+08	3.90196e+08	5.21305e+08	3.72168e+08	4.82269e+08	3.33011e+08	5.34329e+08
Q9CPW0	Contactin-associated protein-like 2 (Cell recognition molecule Caspr2)	Cntnap2 Kiaa0868	27.1155	25.7202	26.2492	25.6932	26.3153	25.624	26.2626	1.45402e+08	5.52761e+07	7.97625e+07	5.42532e+07	8.34987e+07	5.17128e+07	8.05045e+07
P08649	Complement C4 [Cleaved into: Complement C4 beta chain; Complement C4 alpha chain; C4a anaphylatoxin; Complement C4 gamma chain]	C4 C4a	28.6745	27.0083	28.4798	27.1621	27.814	27.5479	28.1037	4.28437e+08	1.34992e+08	3.74341e+08	1.50182e+08	2.35959e+08	1.96225e+08	2.88444e+08
Q9D2R6	Cytochrome c oxidase assembly factor 3 homolog, mitochondrial (Coiled-coil domain-containing protein 56)	Coa3 Ccdc56	29.6284	28.7759	28.7445	28.6709	28.5324	28.6023	28.5477	8.299e+08	4.59629e+08	4.49726e+08	4.27368e+08	3.8824e+08	4.07534e+08	3.92394e+08
P18760	Cofilin-1 (Cofilin, non-muscle isoform)	Cfl1	30.132	28.9374	27.8575	28.8279	27.6007	28.7179	27.4228	1.17665e+09	5.14079e+08	2.43196e+08	4.76503e+08	2.03539e+08	4.4151e+08	1.7992e+08
Q8R1U1	Conserved oligomeric Golgi complex subunit 4 (COG complex subunit 4) (Component of oligomeric Golgi complex 4)	Cog4	24.3469	23.7987	23.5307	23.5713	23.8079	24.1582	23.5718	2.13383e+07	1.45922e+07	1.21185e+07	1.24644e+07	1.46856e+07	1.87218e+07	1.24685e+07
Q6P9U3	COMM domain-containing protein 3	Commd3	21.5957	23.6034	23.8294	23.2401	23.5658	23.7596	23.6969	3.16914e+06	1.27448e+07	1.49064e+07	9.90791e+06	1.24168e+07	1.4202e+07	1.35978e+07
P22734	Catechol O-methyltransferase (EC 2.1.1.6)	Comt	27.6238	26.8973	27.1114	26.7756	26.7668	26.9377	27.0765	2.06819e+08	1.24994e+08	1.44994e+08	1.14884e+08	1.14187e+08	1.28548e+08	1.41528e+08
Q8CIE6	Coatomer subunit alpha (Alpha-coat protein) (Alpha-COP) [Cleaved into: Xenin (Xenopsin-related peptide); Proxenin]	Copa	30.0152	29.0255	29.3494	28.9398	28.9622	29.1289	29.2109	1.08509e+09	5.46439e+08	6.8401e+08	5.14942e+08	5.23005e+08	5.87056e+08	6.21386e+08
Q9JIF7	Coatomer subunit beta (Beta-coat protein) (Beta-COP)	Copb1 Copb	30.3903	29.4291	29.7901	29.3307	29.4623	29.8067	29.6878	1.40736e+09	7.22831e+08	9.28339e+08	6.7517e+08	7.39641e+08	9.39081e+08	8.64803e+08
O55029	Coatomer subunit beta' (Beta'-coat protein) (Beta'-COP) (p102)	Copb2	27.9615	26.5855	27.3514	26.5798	26.5452	26.708	26.7799	2.6136e+08	1.00704e+08	1.71235e+08	1.00302e+08	9.79295e+07	1.09628e+08	1.15229e+08
Q5XJY5	Coatomer subunit delta (Archain) (Delta-coat protein) (Delta-COP)	Arcn1 Copd	27.7999	26.2833	26.7241	26.2514	26.3272	26.5874	26.5076	2.33673e+08	8.16698e+07	1.10853e+08	7.98818e+07	8.4193e+07	1.00831e+08	9.54071e+07
O89079	Coatomer subunit epsilon (Epsilon-coat protein) (Epsilon-COP)	Cope Cope1	27.6655	27.1026	27.186	27.0054	26.8386	26.9849	27.09	2.12882e+08	1.44112e+08	1.52686e+08	1.34717e+08	1.20012e+08	1.32816e+08	1.42859e+08
Q4AEF8	Coatomer subunit gamma-1 (Gamma-1-coat protein) (Gamma-1-COP)	Copg1 Copg	28.4102	27.3164	27.5611	27.1548	27.1865	27.6412	27.5497	3.56723e+08	1.67132e+08	1.98018e+08	1.49421e+08	1.52735e+08	2.0933e+08	1.96466e+08
Q9QXK3	Coatomer subunit gamma-2 (Gamma-2-coat protein) (Gamma-2-COP)	Copg2	27.8847	27.1111	27.334	27.0079	26.9722	27.287	27.1702	2.47811e+08	1.44961e+08	1.69185e+08	1.34954e+08	1.3166e+08	1.63757e+08	1.51027e+08
D4ABY2	Coatomer subunit gamma-2 (Gamma-2-coat protein) (Gamma-2-COP)	Copg2	26.7602	26.4972	26.8959	26.5289	26.7106	26.7077	26.7152	1.13668e+08	9.47209e+07	1.24875e+08	9.68234e+07	1.09822e+08	1.09604e+08	1.10175e+08
P61924	Coatomer subunit zeta-1 (Zeta-1-coat protein) (Zeta-1 COP)	Copz1 Copz	26.8199	26.3767	26.8439	26.375	26.6323	26.6586	26.7344	1.18468e+08	8.71292e+07	1.20456e+08	8.7028e+07	1.04019e+08	1.05933e+08	1.11646e+08
Q4G064	2-methoxy-6-polyprenyl-1,4-benzoquinol methylase, mitochondrial (EC 2.1.1.201) (Ubiquinone biosynthesis methyltransferase COQ5)	Coq5	27.2804	24.6803	25.372	24.4994	25.1053	25.5111	25.6224	1.63014e+08	2.68856e+07	4.34229e+07	2.37162e+07	3.6095e+07	4.78208e+07	5.16552e+07
Q8K1Z0	Ubiquinone biosynthesis protein COQ9, mitochondrial	Coq9	21.8908	21.663	21.4319	21.8841	24.0069	20.7741	21.6535	3.88859e+06	3.32062e+06	2.82902e+06	3.87051e+06	1.68576e+07	1.79316e+06	3.29871e+06
O89053	Coronin-1A (Coronin-like protein A) (Clipin-A) (Coronin-like protein p57) (Tryptophan aspartate-containing coat protein) (TACO)	Coro1a Coro1	24.0292	22.862	22.7697	22.744	22.0383	24.0253	22.0867	1.71199e+07	7.62335e+06	7.15093e+06	7.02461e+06	4.30729e+06	1.70743e+07	4.45394e+06
Q9WUM4	Coronin-1C (Coronin-3)	Coro1c	27.6226	26.1098	26.1715	26.1559	26.3308	26.4855	26.3047	2.06653e+08	7.24177e+07	7.55816e+07	7.47661e+07	8.44018e+07	9.39557e+07	8.28902e+07
Q8BH44	Coronin-2B	Coro2b	28.0051	27.0387	27.4179	27.1079	27.3454	27.5339	27.5476	2.69393e+08	1.3787e+08	1.79318e+08	1.44644e+08	1.7052e+08	1.94321e+08	1.96177e+08
Q9CQI6	Coactosin-like protein	Cotl1 Clp	26.1889	24.6779	22.937	24.5734	23.7583	24.2774	23.7654	7.64996e+07	2.68401e+07	8.02993e+06	2.49644e+07	1.4189e+07	2.03345e+07	1.42596e+07
P05503	Cytochrome c oxidase subunit 1 (EC 1.9.3.1) (Cytochrome c oxidase polypeptide I)	Mtco1 Coi mt-Co1	22.1971	25.928	25.4065	26.5604	26.8511	26.1019	26.231	4.80833e+06	6.38426e+07	4.44759e+07	9.89626e+07	1.21052e+08	7.20217e+07	7.87604e+07
Q8BJ03	Cytochrome c oxidase assembly protein COX15 homolog	Cox15	27.6229	27.027	27.009	26.9748	26.9587	27.0026	26.9637	2.06685e+08	1.3675e+08	1.35061e+08	1.31894e+08	1.3043e+08	1.34461e+08	1.30882e+08
Q9CR63	Cytochrome c oxidase assembly protein COX16 homolog, mitochondrial	Cox16	26.1765	26.6645	26.3947	26.3787	26.2801	26.1707	26.4425	7.58426e+07	1.06369e+08	8.82238e+07	8.72548e+07	8.14879e+07	7.55361e+07	9.12e+07
P56394	Cytochrome c oxidase copper chaperone	Cox17 Cox17a	27.1737	24.9446	24.8071	24.7959	23.9796	24.8388	24.4985	1.51395e+08	3.22904e+07	2.93547e+07	2.91272e+07	1.65419e+07	3.0008e+07	2.37016e+07
P00405	Cytochrome c oxidase subunit 2 (Cytochrome c oxidase polypeptide II)	Mtco2 COII mt-Co2	32.1191	31.9205	32.0634	32.5403	32.8077	32.0319	31.9751	4.66447e+09	4.06479e+09	4.48781e+09	6.24603e+09	7.51798e+09	4.39085e+09	4.22152e+09
Q9D7J4	Cytochrome c oxidase protein 20 homolog	Cox20 Fam36a	30.4081	29.4893	29.3396	29.5612	28.9825	29.2525	29.2171	1.42482e+09	7.53642e+08	6.79344e+08	7.92152e+08	5.30404e+08	6.39537e+08	6.24056e+08
P00416	Cytochrome c oxidase subunit 3 (Cytochrome c oxidase polypeptide III)	mt-Co3 COIII Mtco3	28.0332	27.1499	27.3135	27.1506	27.4622	27.0685	27.0052	2.74685e+08	1.48916e+08	1.66792e+08	1.48987e+08	1.84905e+08	1.40743e+08	1.34702e+08
P10888	Cytochrome c oxidase subunit 4 isoform 1, mitochondrial (Cytochrome c oxidase polypeptide IV) (Cytochrome c oxidase subunit IV isoform 1) (COX IV-1)	Cox4i1 Cox4 Cox4a	35.683	34.6535	34.6559	34.4541	34.6231	34.3004	34.3698	5.51618e+10	2.70231e+10	2.70677e+10	2.35353e+10	2.64594e+10	2.11569e+10	2.2199e+10
P12787	Cytochrome c oxidase subunit 5A, mitochondrial (Cytochrome c oxidase polypeptide Va)	Cox5a	33.4141	33.4022	33.0572	33.4431	33.7328	33.1292	33.24	1.14457e+10	1.13515e+10	8.93749e+09	1.1678e+10	1.42756e+10	9.39479e+09	1.01443e+10
P12075	Cytochrome c oxidase subunit 5B, mitochondrial (Cytochrome c oxidase polypeptide Vb) (Cytochrome c oxidase subunit VIA*)	Cox5b	35.1632	34.2023	34.1412	34.0555	33.9584	33.821	33.8038	3.84746e+10	1.97665e+10	1.89464e+10	1.78539e+10	1.66918e+10	1.51757e+10	1.49956e+10
P80431	Cytochrome c oxidase subunit 7B, mitochondrial (Cytochrome c oxidase polypeptide VIIb)	Cox7b	28.7767	25.6539	27.8669	26.5433	27.6831	26.602	26.9248	4.59891e+08	5.27937e+07	2.44779e+08	9.78004e+07	2.15502e+08	1.01857e+08	1.27401e+08
Q61387	Cytochrome c oxidase subunit 7A-related protein, mitochondrial (Cytochrome c oxidase subunit VIIa-related protein) (Silica-induced gene 81 protein) (SIG-81) (Supercomplex assembly factor I)	Cox7a2l Cox7rp Scaf1 Silg81	29.6549	28.6534	28.6484	28.5814	28.3765	28.3016	28.408	8.45309e+08	4.22222e+08	4.20753e+08	4.01667e+08	3.48492e+08	3.30854e+08	3.56174e+08
Q9CPZ8	COX assembly mitochondrial protein homolog (Cmc1p)	Cmc1	26.7627	25.9271	25.9508	25.7052	26.1012	25.8619	25.8496	1.13861e+08	6.38023e+07	6.48569e+07	5.47076e+07	7.19862e+07	6.09839e+07	6.04648e+07
Q5XI83	UPF0505 protein C16orf62 homolog		21.5721	23.1051	23.1997	23.7247	23.8284	23.5667	23.8363	3.11785e+06	9.02259e+06	9.63426e+06	1.38626e+07	1.48963e+07	1.24247e+07	1.49776e+07
Q62036	Centrosomal protein of 131 kDa (5-azacytidine-induced protein 1) (Pre-acrosome localization protein 1)	Cep131 Az1 Azi Azi1	25.719	24.5695	24.7128	24.276	24.7373	24.6742	24.5415	5.52306e+07	2.48971e+07	2.74979e+07	2.03147e+07	2.79676e+07	2.67723e+07	2.44195e+07
Q60952	Centrosome-associated protein CEP250 (250 kDa centrosomal protein) (Cep250) (Centrosomal Nek2-associated protein 1) (C-Nap1) (Centrosomal protein 2) (Intranuclear matrix protein)	Cep250 Cep2 Inmp	26.0562	26.1152	25.8628	25.9694	26.3952	25.9222	25.7192	6.97727e+07	7.26891e+07	6.10199e+07	6.57011e+07	8.82589e+07	6.35854e+07	5.52408e+07
Q9WVK8	Cholesterol 24-hydroxylase (CH24H) (EC 1.14.14.25) (Cytochrome P450 46A1)	Cyp46a1 Cyp46	25.7167	24.8865	25.7761	25.142	25.9346	25.304	25.7968	5.51453e+07	3.10161e+07	5.74632e+07	3.70249e+07	6.41363e+07	4.14239e+07	5.82907e+07
Q64654	Lanosterol 14-alpha demethylase (LDM) (EC 1.14.13.70) (CYPLI) (Cytochrome P450 51A1) (Cytochrome P450-14DM) (Cytochrome P45014DM) (Cytochrome P450LI) (Sterol 14-alpha demethylase)	Cyp51a1 Cyp51	26.215	25.4613	25.8074	25.468	25.5516	25.3888	25.5493	7.78926e+07	4.61968e+07	5.87221e+07	4.64124e+07	4.91806e+07	4.39338e+07	4.91036e+07
P84086	Complexin-2 (921-L) (Complexin II) (CPX II) (Synaphin-1)	Cplx2	24.224	23.5435	23.284	23.7338	23.0244	23.758	23.4796	1.95959e+07	1.22265e+07	1.02134e+07	1.39508e+07	8.53145e+06	1.41859e+07	1.16967e+07
Q80WM3	Complexin-4 (Complexin IV) (CPX IV)	Cplx4	29.8724	28.0741	27.8784	27.8837	27.5529	27.7774	27.9982	9.82871e+08	2.8258e+08	2.46729e+08	2.47646e+08	1.96901e+08	2.30057e+08	2.68092e+08
Q8JZW4	Copine-5 (Copine V)	Cpne5	25.9503	26.1404	25.0227	25.9466	24.9422	25.8588	25.0225	6.48385e+07	7.39688e+07	3.40871e+07	6.46714e+07	3.22364e+07	6.08527e+07	3.40814e+07
P32198	Carnitine O-palmitoyltransferase 1, liver isoform (CPT1-L) (EC 2.3.1.21) (Carnitine O-palmitoyltransferase I, liver isoform) (CPT I) (CPTI-L) (Carnitine palmitoyltransferase 1A)	Cpt1a Cpt-1 Cpt1	30.228	29.6898	29.6426	29.6631	29.5812	29.3569	29.67	1.25757e+09	8.6603e+08	8.38116e+08	8.50128e+08	8.03213e+08	6.87536e+08	8.542e+08
Q63704	Carnitine O-palmitoyltransferase 1, muscle isoform (CPT1-M) (EC 2.3.1.21) (Carnitine O-palmitoyltransferase I, muscle isoform) (CPT I) (CPTI-M) (Carnitine palmitoyltransferase 1B) (Carnitine palmitoyltransferase I-like protein)	Cpt1b	25.602	26.6004	26.3729	26.7435	26.9919	26.5027	26.6231	5.09302e+07	1.01748e+08	8.69043e+07	1.12355e+08	1.33463e+08	9.50821e+07	1.03357e+08
F1LN46	Carnitine O-palmitoyltransferase 1, brain isoform (CPT1-B) (EC 2.3.1.21) (CPT IC) (Carnitine O-palmitoyltransferase I, brain isoform) (CPTI-B) (Carnitine palmitoyltransferase 1C)	Cpt1c	23.8096	23.61	23.7022	23.1263	22.4895	23.4122	23.6524	1.47025e+07	1.28035e+07	1.36485e+07	9.1561e+06	5.88855e+06	1.11628e+07	1.31849e+07
P18886	Carnitine O-palmitoyltransferase 2, mitochondrial (EC 2.3.1.21) (Carnitine palmitoyltransferase II) (CPT II)	Cpt2 Cpt-2	30.3207	30.0048	29.6886	29.8962	29.7738	29.4126	29.716	1.34103e+09	1.0773e+09	8.65296e+08	9.99219e+08	9.17955e+08	7.14633e+08	8.81861e+08
Q8R555	Cartilage acidic protein 1 (68 kDa chondrocyte-expressed protein) (CEP-68) (ASPIC) (Protein CRTAC1-B)	Crtac1 Aspic1 Cep68	25.4084	25.4163	25.3207	25.3632	25.4614	25.5541	25.6088	4.45334e+07	4.4778e+07	4.19061e+07	4.31589e+07	4.62003e+07	4.92659e+07	5.11707e+07
Q4V7F2	Cysteine-rich with EGF-like domain protein 1	Creld1	27.3516	26.1816	26.8091	26.1005	26.4615	26.301	26.5162	1.71263e+08	7.61095e+07	1.17581e+08	7.1948e+07	9.24047e+07	8.26771e+07	9.59788e+07
Q8CJ40	Rootletin (Ciliary rootlet coiled-coil protein)	Crocc Kiaa0445	34.5701	33.1159	32.7633	33.0567	33.2195	32.4382	33.3227	2.55051e+10	9.3085e+09	7.2901e+09	8.93422e+09	1.00015e+10	5.81912e+09	1.07433e+10
Q80YA8	Protein crumbs homolog 2 (Crumbs-like protein 2)	Crb2	26.1822	24.9772	25.319	24.9352	24.6981	24.8116	24.9986	7.6144e+07	3.30272e+07	4.18568e+07	3.20815e+07	2.72196e+07	2.94471e+07	3.35224e+07
Q9QYU4	Ketimine reductase mu-crystallin (EC 1.5.1.25) (CDK108) (NADP-regulated thyroid-hormone-binding protein)	Crym	28.0642	28.3709	26.8242	28.421	27.2562	29.6705	27.4523	2.80652e+08	3.47135e+08	1.18822e+08	3.594e+08	1.60296e+08	8.54486e+08	1.83644e+08
Q8BGX2	Uncharacterized protein C19orf52 homolog		26.6989	25.7972	25.7576	25.6943	25.5857	25.6801	25.6157	1.08933e+08	5.83073e+07	5.67303e+07	5.42949e+07	5.03585e+07	5.37639e+07	5.14148e+07
Q3TWI9	CSC1-like protein 2 (Transmembrane protein 63B)	Tmem63b	27.3091	26.8519	27.3088	26.7493	26.2208	26.547	26.9056	1.6629e+08	1.21127e+08	1.66256e+08	1.12808e+08	7.82064e+07	9.80519e+07	1.25713e+08
Q60737	Casein kinase II subunit alpha (CK II alpha) (EC 2.7.11.1)	Csnk2a1 Ckiia	28.104	27.8064	27.8292	27.9411	28.1832	28.0541	28.1263	2.88503e+08	2.3472e+08	2.38458e+08	2.57691e+08	3.04784e+08	2.78697e+08	2.92993e+08
O54833	Casein kinase II subunit alpha' (CK II alpha') (EC 2.7.11.1)	Csnk2a2	25.1261	24.0667	23.9082	24.0839	24.1033	23.8764	23.9623	3.66187e+07	1.75705e+07	1.57428e+07	1.77816e+07	1.80223e+07	1.54e+07	1.63441e+07
P67871	Casein kinase II subunit beta (CK II beta) (Phosvitin)	Csnk2b Ck2n	27.4083	25.8489	26.0218	25.8511	25.7432	25.9829	25.8933	1.78123e+08	6.0435e+07	6.8129e+07	6.05265e+07	5.61664e+07	6.63158e+07	6.23236e+07
Q8VHK2	Caskin-1 (CASK-interacting protein 1)	Caskin1	30.6421	29.362	29.224	29.1766	29.057	29.16	29.2532	1.67566e+09	6.8998e+08	6.2703e+08	6.06784e+08	5.58494e+08	5.99827e+08	6.39853e+08
O70589	Peripheral plasma membrane protein CASK (EC 2.7.11.1) (Calcium/calmodulin-dependent serine protein kinase)	Cask	29.2318	28.2722	28.0608	28.0905	27.5861	28.2664	28.0901	6.30445e+08	3.2418e+08	2.79995e+08	2.85814e+08	2.01482e+08	3.22871e+08	2.85744e+08
Q99LD4	COP9 signalosome complex subunit 1 (SGN1) (Signalosome subunit 1) (G protein pathway suppressor 1) (GPS-1) (JAB1-containing signalosome subunit 1)	Gps1 Cops1 Csn1	24.5633	22.9121	23.2345	22.756	22.3496	23.1173	22.6191	2.47907e+07	7.8925e+06	9.86945e+06	7.08313e+06	5.34426e+06	9.09903e+06	6.44216e+06
P61202	COP9 signalosome complex subunit 2 (SGN2) (Signalosome subunit 2) (Alien homolog) (JAB1-containing signalosome subunit 2) (Thyroid receptor-interacting protein 15) (TR-interacting protein 15) (TRIP-15)	Cops2 Csn2 Trip15	24.4831	25.2322	25.1008	25.3463	24.98	25.6123	25.0019	2.34499e+07	3.9414e+07	3.59818e+07	4.26577e+07	3.30924e+07	5.12928e+07	3.35975e+07
O88543	COP9 signalosome complex subunit 3 (SGN3) (Signalosome subunit 3) (JAB1-containing signalosome subunit 3)	Cops3 Csn3	27.4194	26.2274	26.6814	26.5881	26.6012	26.8595	26.6116	1.79494e+08	7.85633e+07	1.0762e+08	1.00885e+08	1.01805e+08	1.21767e+08	1.02536e+08
Q68FS2	COP9 signalosome complex subunit 4 (SGN4) (Signalosome subunit 4) (JAB1-containing signalosome subunit 4)	Cops4 Csn4	25.8244	26.1527	25.5319	26.1042	25.1378	25.6803	25.3169	5.94199e+07	7.4601e+07	4.85138e+07	7.21355e+07	3.69173e+07	5.37686e+07	4.17966e+07
Q9CZ04	COP9 signalosome complex subunit 7a (SGN7a) (Signalosome subunit 7a) (JAB1-containing signalosome subunit 7a)	Cops7a Csn7a	26.2303	25.0514	24.8186	24.9414	24.4671	25.3281	24.7042	7.87214e+07	3.47705e+07	2.95894e+07	3.22184e+07	2.31911e+07	4.21233e+07	2.73347e+07
Q8VBV7	COP9 signalosome complex subunit 8 (SGN8) (Signalosome subunit 8) (COP9 homolog) (JAB1-containing signalosome subunit 8)	Cops8 Csn8	26.1951	24.7742	24.4516	24.663	23.9512	25.0748	24.6518	7.68246e+07	2.86922e+07	2.29435e+07	2.6564e+07	1.62189e+07	3.53409e+07	2.636e+07
P47875	Cysteine and glycine-rich protein 1 (Cysteine-rich protein 1) (CRP) (CRP1)	Csrp1 Csrp	28.7709	27.6023	27.0322	27.5385	26.8215	27.2906	26.9644	4.5803e+08	2.03762e+08	1.37244e+08	1.9494e+08	1.18599e+08	1.64173e+08	1.30951e+08
Q9CWL8	Beta-catenin-like protein 1 (Nuclear-associated protein) (NAP)	Ctnnbl1	25.551	25.5202	25.4607	25.4186	25.357	25.671	25.4093	4.91618e+07	4.81226e+07	4.61767e+07	4.485e+07	4.29748e+07	5.34247e+07	4.4562e+07
P56546	C-terminal-binding protein 2 (CtBP2)	Ctbp2	30.223	28.9959	28.9792	28.9725	29.0195	29.0416	29.2333	1.25323e+09	5.35361e+08	5.2917e+08	5.26742e+08	5.44166e+08	5.52579e+08	6.31109e+08
Q8R311	cTAGE family member 5 (Protein cTAGE-5) (Meningioma-expressed antigen 6)	Ctage5 Mea6 Mgea6	24.8968	24.3427	24.7509	24.1787	24.4471	24.1439	24.4982	3.12384e+07	2.12759e+07	2.82338e+07	1.89899e+07	2.28727e+07	1.85375e+07	2.36967e+07
P26231	Catenin alpha-1 (102 kDa cadherin-associated protein) (Alpha E-catenin) (CAP102)	Ctnna1 Catna1	31.8386	31.4599	31.3633	31.3784	30.9811	31.8872	31.5924	3.8405e+09	2.95376e+09	2.76249e+09	2.79151e+09	2.11954e+09	3.97203e+09	3.23794e+09
Q61301	Catenin alpha-2 (Alpha N-catenin)	Ctnna2 Catna2	30.8177	29.8966	29.8885	29.7977	29.5556	30.2351	30.0002	1.89251e+09	9.99496e+08	9.93854e+08	9.33254e+08	7.89086e+08	1.26382e+09	1.07386e+09
Q02248	Catenin beta-1 (Beta-catenin)	Ctnnb1 Catnb	32.1155	31.7417	31.6197	31.6754	31.3296	32.0119	31.8268	4.65284e+09	3.59095e+09	3.29975e+09	3.42955e+09	2.6986e+09	4.33063e+09	3.8092e+09
P30999	Catenin delta-1 (Cadherin-associated Src substrate) (CAS) (p120 catenin) (p120(ctn)) (p120(cas))	Ctnnd1 Catns Kiaa0384	29.1649	28.2686	28.1629	28.2965	28.0231	28.6999	28.3154	6.01899e+08	3.23369e+08	3.00516e+08	3.29693e+08	2.72767e+08	4.36044e+08	3.34022e+08
O35927	Catenin delta-2 (Neural plakophilin-related ARM-repeat protein) (NPRAP) (Neurojungin)	Ctnnd2 Catnd2 Nprap	29.6227	28.7104	28.6615	28.5348	28.2306	28.6034	28.6721	8.26647e+08	4.39215e+08	4.24597e+08	3.88901e+08	3.14953e+08	4.07838e+08	4.2771e+08
B9EJA2	Cortactin-binding protein 2 (CortBP2)	Cttnbp2 Kiaa1758	24.0923	22.5085	22.8735	22.6415	22.4111	22.2722	22.9464	1.78861e+07	5.96676e+06	7.6842e+06	6.54282e+06	5.57717e+06	5.0654e+06	8.08281e+06
Q9JLV5	Cullin-3 (CUL-3)	Cul3	27.0461	25.8623	26.1982	25.7724	26.1448	25.9501	25.9561	1.38579e+08	6.09993e+07	7.69925e+07	5.73138e+07	7.41948e+07	6.48283e+07	6.50992e+07
Q3TCH7	Cullin-4A (CUL-4A)	Cul4a	24.0323	22.4455	21.7063	21.792	21.766	22.2397	21.5226	1.71565e+07	5.71169e+06	3.42164e+06	3.63115e+06	3.56623e+06	4.95248e+06	3.01271e+06
Q9JJ31	Cullin-5 (CUL-5) (Vasopressin-activated calcium-mobilizing receptor 1) (VACM-1)	Cul5 Vacm1	28.3061	27.5954	27.1442	27.5494	27.04	27.4291	27.3087	3.31873e+08	2.02795e+08	1.48324e+08	1.96422e+08	1.37991e+08	1.80713e+08	1.66245e+08
P10818	Cytochrome c oxidase subunit 6A1, mitochondrial (Cytochrome c oxidase polypeptide VIa-liver)	Cox6a1 Cox6al	25.5051	28.3763	25.7458	28.4594	27.7471	27.0351	26.3576	4.76219e+07	3.48427e+08	5.62665e+07	3.69095e+08	2.25269e+08	1.37528e+08	8.59872e+07
P56391	Cytochrome c oxidase subunit 6B1 (Cytochrome c oxidase subunit VIb isoform 1) (COX VIb-1)	Cox6b1 Cox6b	34.1072	34.1151	34.1097	34.141	34.2141	33.8444	33.9537	1.85048e+10	1.86064e+10	1.85367e+10	1.89437e+10	1.99286e+10	1.54233e+10	1.66369e+10
P11951	Cytochrome c oxidase subunit 6C-2 (Cytochrome c oxidase polypeptide VIc-2)	Cox6c2 Cox6c	34.8761	34.1831	33.998	34.1099	33.9213	33.7122	33.6862	3.15316e+10	1.95048e+10	1.71565e+10	1.854e+10	1.62675e+10	1.4073e+10	1.38216e+10
P35171	Cytochrome c oxidase subunit 7A2, mitochondrial (Cytochrome c oxidase subunit VIIa-liver/heart) (Cytochrome c oxidase subunit VIIa-L)	Cox7a2 Cox7a3 Cox7al	33.5632	32.779	32.7397	32.7095	32.7033	32.4431	32.4322	1.26919e+10	7.36976e+09	7.17174e+09	7.02315e+09	6.99312e+09	5.83904e+09	5.79507e+09
P08050	Gap junction alpha-1 protein (Connexin-43) (Cx43) (Gap junction 43 kDa heart protein)	Gja1 Cxn-43	29.5934	28.9612	28.9549	28.792	29.541	28.5827	29.5651	8.10035e+08	5.22627e+08	5.20345e+08	4.64787e+08	7.81135e+08	4.0201e+08	7.94308e+08
Q9D0M3	Cytochrome c1, heme protein, mitochondrial (Complex III subunit 4) (Complex III subunit IV) (Cytochrome b-c1 complex subunit 4) (Ubiquinol-cytochrome-c reductase complex cytochrome c1 subunit) (Cytochrome c-1)	Cyc1	34.2351	33.9069	33.5875	33.7836	33.4	33.6183	33.5824	2.02201e+10	1.61065e+10	1.2908e+10	1.47867e+10	1.13341e+10	1.31864e+10	1.28618e+10
P00159	Cytochrome b (Complex III subunit 3) (Complex III subunit III) (Cytochrome b-c1 complex subunit 3) (Ubiquinol-cytochrome-c reductase complex cytochrome b subunit)	Mt-Cyb Cob Cytb mt-Cytb Mtcyb	26.9163	26.7301	27.1626	26.8428	27.3923	27.0984	26.8894	1.26654e+08	1.11317e+08	1.50235e+08	1.20361e+08	1.76165e+08	1.43689e+08	1.24312e+08
P56395	Cytochrome b5	Cyb5a Cyb5	26.7228	25.7653	26.3093	25.6638	25.6113	25.9125	26.2078	1.10759e+08	5.70338e+07	8.31554e+07	5.31569e+07	5.12582e+07	6.31614e+07	7.75033e+07
P04166	Cytochrome b5 type B (Cytochrome b5 outer mitochondrial membrane isoform)	Cyb5b Cyb5m Omb5	30.9522	30.841	30.9234	31.0617	31.2921	30.9819	31.1539	2.07745e+09	1.92343e+09	2.03645e+09	2.24125e+09	2.62937e+09	2.12076e+09	2.38925e+09
Q6AYK6	Calcyclin-binding protein (CacyBP)	Cacybp	25.97	24.6513	24.5217	24.5446	24.0784	24.5156	24.2484	6.57299e+07	2.635e+07	2.40865e+07	2.44714e+07	1.77138e+07	2.39839e+07	1.99297e+07
P62897	Cytochrome c, somatic	Cycs	30.9284	30.7923	30.2662	31.0058	31.1118	30.9331	31.2628	2.04355e+09	1.85952e+09	1.29132e+09	2.15614e+09	2.32048e+09	2.0502e+09	2.57659e+09
Q7TMB8	Cytoplasmic FMR1-interacting protein 1 (Specifically Rac1-associated protein 1) (Sra-1)	Cyfip1 Kiaa0068 Shyc Sra1	30.1045	29.162	29.0787	29.0395	28.7709	29.2024	29.1173	1.1544e+09	6.00669e+08	5.66962e+08	5.51791e+08	4.58034e+08	6.17712e+08	5.82347e+08
Q5SQX6	Cytoplasmic FMR1-interacting protein 2 (p53-inducible protein 121)	Cyfip2 Kiaa1168 Pir121	30.0088	28.7618	28.8952	28.6286	28.8222	28.777	28.9437	1.08031e+09	4.5517e+08	4.99252e+08	4.15023e+08	4.74611e+08	4.59967e+08	5.16314e+08
Q9CX80	Cytoglobin (Histoglobin) (HGb)	Cygb	25.5495	24.4535	24.6905	24.3875	24.6515	25.0935	23.9277	4.91098e+07	2.29742e+07	2.70754e+07	2.19469e+07	2.63528e+07	3.58005e+07	1.59574e+07
Q66H62	Ubiquitin carboxyl-terminal hydrolase CYLD (EC 3.4.19.12) (Deubiquitinating enzyme CYLD) (Ubiquitin thioesterase CYLD) (Ubiquitin-specific-processing protease CYLD)	Cyld Cyld1	25.4892	23.8775	23.6864	24.1072	23.8368	23.7698	23.5632	4.70986e+07	1.54112e+07	1.3499e+07	1.8071e+07	1.49828e+07	1.43033e+07	1.23943e+07
Q8BPM0	Disheveled-associated activator of morphogenesis 1	Daam1	28.2794	26.7944	27.1527	26.8085	26.1315	26.6615	27.0088	3.25789e+08	1.1639e+08	1.49202e+08	1.17534e+08	7.35113e+07	1.06148e+08	1.3504e+08
Q3UHC7	Disabled homolog 2-interacting protein (DAB2-interacting protein) (ASK-interacting protein 1) (DOC-2/DAB-2 interactive protein)	Dab2ip Kiaa1743	25.3122	24.5255	24.6729	24.632	24.9913	24.8332	24.7253	4.16607e+07	2.41502e+07	2.67483e+07	2.59995e+07	3.33522e+07	2.98916e+07	2.77367e+07
P61804	Dolichyl-diphosphooligosaccharide--protein glycosyltransferase subunit DAD1 (Oligosaccharyl transferase subunit DAD1) (EC 2.4.99.18) (Defender against cell death 1) (DAD-1)	Dad1	29.2894	28.3456	28.8258	28.2004	28.1754	28.2078	28.4255	6.56129e+08	3.41102e+08	4.75801e+08	3.08435e+08	3.0313e+08	3.10022e+08	3.60531e+08
Q9JHL4	Drebrin-like protein (Actin-binding protein 1) (Abp1) (SH3 domain-containing protein 7)	Dbnl Sh3p7	24.4179	23.412	22.4019	22.5628	22.4803	23.6674	22.1697	2.24145e+07	1.11615e+07	5.54166e+06	6.19567e+06	5.85135e+06	1.33226e+07	4.71774e+06
Q63100	Cytoplasmic dynein 1 intermediate chain 1 (Cytoplasmic dynein intermediate chain 1) (Dynein intermediate chain 1, cytosolic) (DH IC-1)	Dync1i1 Dnci1 Dncic1	26.6677	24.5472	24.694	24.6358	24.4956	24.8304	24.9133	1.06607e+08	2.45155e+07	2.71419e+07	2.60683e+07	2.36539e+07	2.98337e+07	3.15982e+07
Q62871	Cytoplasmic dynein 1 intermediate chain 2 (Cytoplasmic dynein intermediate chain 2) (Dynein intermediate chain 2, cytosolic) (DH IC-2)	Dync1i2 Dnci2 Dncic2	29.7437	27.6173	28.1105	27.6767	27.3735	27.7912	27.8783	8.98961e+08	2.05887e+08	2.89794e+08	2.14548e+08	1.73876e+08	2.32259e+08	2.46713e+08
Q9QXU8	Cytoplasmic dynein 1 light intermediate chain 1 (Dynein light chain A) (DLC-A) (Dynein light intermediate chain 1, cytosolic)	Dync1li1 Dncli1	30.3811	28.7785	29.0416	28.572	28.5794	28.7012	28.9267	1.39833e+09	4.60474e+08	5.52589e+08	3.99038e+08	4.01108e+08	4.36435e+08	5.10259e+08
Q62698	Cytoplasmic dynein 1 light intermediate chain 2 (Dynein light intermediate chain 2, cytosolic) (LIC-2) (LIC53/55)	Dync1li2 Dncli2	27.4851	27.56	27.419	27.4767	27.5059	27.6154	27.7515	1.87863e+08	1.97878e+08	1.79453e+08	1.86777e+08	1.90586e+08	2.05625e+08	2.2596e+08
Q6AY55	Dephospho-CoA kinase domain-containing protein	Dcakd	26.9813	27.2985	27.0596	27.1591	27.124	27.4401	26.9539	1.32486e+08	1.65067e+08	1.39882e+08	1.49868e+08	1.4626e+08	1.82091e+08	1.29995e+08
P48318	Glutamate decarboxylase 1 (EC 4.1.1.15) (67 kDa glutamic acid decarboxylase) (GAD-67) (Glutamate decarboxylase 67 kDa isoform)	Gad1 Gad67	28.1639	25.6783	25.9709	25.2647	25.3377	25.6022	25.878	3.00724e+08	5.36974e+07	6.57686e+07	4.03116e+07	4.24047e+07	5.09374e+07	6.16658e+07
Q05683	Glutamate decarboxylase 2 (EC 4.1.1.15) (65 kDa glutamic acid decarboxylase) (GAD-65) (Glutamate decarboxylase 65 kDa isoform)	Gad2 Gad65	27.1971	25.9249	25.8391	25.769	25.3882	25.5578	25.9521	1.53862e+08	6.37051e+07	6.00249e+07	5.71797e+07	4.3915e+07	4.93913e+07	6.49152e+07
Q9JLM8	Serine/threonine-protein kinase DCLK1 (EC 2.7.11.1) (Doublecortin-like and CAM kinase-like 1) (Doublecortin-like kinase 1)	Dclk1 Dcamkl1 Dclk	28.9096	27.7159	27.6639	27.5823	28.0742	27.7858	27.9673	5.04263e+08	2.20451e+08	2.1265e+08	2.00957e+08	2.82607e+08	2.31395e+08	2.62425e+08
Q6PGN3	Serine/threonine-protein kinase DCLK2 (EC 2.7.11.1) (CaMK-like CREB regulatory kinase 2) (CL2) (CLICK-II) (CLICK2) (Doublecortin-like and CAM kinase-like 2) (Doublecortin-like kinase 2)	Dclk2 Dcamkl2	24.7906	23.1998	23.9093	23.2403	23.3513	23.3653	23.6577	2.90208e+07	9.63439e+06	1.57545e+07	9.90906e+06	1.07017e+07	1.08061e+07	1.32332e+07
O08788	Dynactin subunit 1 (150 kDa dynein-associated polypeptide) (DAP-150) (DP-150) (p150-glued)	Dctn1	30.1976	28.9739	28.8531	28.9684	28.7396	28.998	28.8732	1.23134e+09	5.2724e+08	4.84898e+08	5.25245e+08	4.48196e+08	5.36117e+08	4.91696e+08
P28023	Dynactin subunit 1 (150 kDa dynein-associated polypeptide) (DAP-150) (DP-150) (p150-glued)	Dctn1	30.6242	29.5672	29.3946	29.5066	29.3855	29.5845	29.4549	1.655e+09	7.95443e+08	7.05752e+08	7.62708e+08	7.01298e+08	8.05068e+08	7.35868e+08
Q99KJ8	Dynactin subunit 2 (50 kDa dynein-associated polypeptide) (Dynactin complex 50 kDa subunit) (DCTN-50) (Growth cone membrane protein 23-48K) (GMP23-48K) (p50 dynamitin)	Dctn2	28.9086	27.6404	27.5368	27.456	27.2524	27.6127	27.2192	5.03928e+08	2.09215e+08	1.94721e+08	1.84116e+08	1.59881e+08	2.05229e+08	1.56242e+08
Q9Z0Y1	Dynactin subunit 3 (Dynactin light chain p24)	Dctn3	25.7471	23.7493	23.1233	23.7233	22.9835	23.565	22.9303	5.63179e+07	1.41015e+07	9.13685e+06	1.38491e+07	8.29294e+06	1.24097e+07	7.99283e+06
Q9QUR2	Dynactin subunit 4 (Dynactin subunit p62)	Dctn4	27.4266	25.9984	25.9751	25.9488	25.9939	25.9475	25.7951	1.80402e+08	6.70345e+07	6.59602e+07	6.47695e+07	6.68264e+07	6.47114e+07	5.82246e+07
Q61655	ATP-dependent RNA helicase DDX19A (EC 3.6.4.13) (DEAD box RNA helicase DEAD5) (mDEAD5) (DEAD box protein 19A) (Eukaryotic translation initiation factor 4A-related sequence 1)	Ddx19a Ddx19 Eif4a-rs1	25.7273	24.1984	24.6794	24.4759	24.7578	25.239	24.9223	5.55514e+07	1.92511e+07	2.68674e+07	2.33336e+07	2.83697e+07	3.96009e+07	3.17954e+07
O08557	N(G),N(G)-dimethylarginine dimethylaminohydrolase 1 (DDAH-1) (Dimethylarginine dimethylaminohydrolase 1) (EC 3.5.3.18) (DDAHI) (Dimethylargininase-1)	Ddah1 Ddah	27.551	27.0455	26.219	26.8472	25.4234	27.2486	25.7936	1.96642e+08	1.38516e+08	7.81113e+07	1.20732e+08	4.49988e+07	1.59453e+08	5.81624e+07
Q6MG60	N(G),N(G)-dimethylarginine dimethylaminohydrolase 2 (DDAH-2) (Dimethylarginine dimethylaminohydrolase 2) (EC 3.5.3.18) (DDAHII) (Dimethylargininase-2)	Ddah2	30.1228	29.6779	27.9625	29.6166	27.7871	29.7615	27.7144	1.16917e+09	8.58873e+08	2.61544e+08	8.23161e+08	2.31599e+08	9.10146e+08	2.20221e+08
Q9ESW0	DNA damage-binding protein 1 (Damage-specific DNA-binding protein 1)	Ddb1	27.9301	25.22	25.9502	25.0854	24.6693	25.4091	25.5075	2.55746e+08	3.90822e+07	6.48306e+07	3.56017e+07	2.66811e+07	4.45556e+07	4.77003e+07
Q03146	Epithelial discoidin domain-containing receptor 1 (Epithelial discoidin domain receptor 1) (EC 2.7.10.1) (CD167 antigen-like family member A) (Cell adhesion kinase) (Discoidin receptor tyrosine kinase) (Protein-tyrosine kinase MPK-6) (Tyrosine kinase DDR) (Tyrosine-protein kinase CAK) (CD antigen CD167a)	Ddr1 Cak Eddr1 Mpk6	24.8019	24.294	23.7899	24.1306	24.3139	24.3576	23.6618	2.92495e+07	2.05699e+07	1.45037e+07	1.83663e+07	2.08556e+07	2.14971e+07	1.32712e+07
Q80WW9	DDRGK domain-containing protein 1 (UFM1-binding and PCI domain-containing protein 1)	Ddrgk1 Ufbp1	26.3444	26.318	26.6608	26.5236	26.1632	26.0037	26.6575	8.52018e+07	8.36558e+07	1.06094e+08	9.64748e+07	7.51483e+07	6.72834e+07	1.05853e+08
Q641Y8	ATP-dependent RNA helicase DDX1 (EC 3.6.4.13) (DEAD box protein 1)	Ddx1	29.7259	29.0704	29.3634	29.1984	29.2354	28.9095	29.2246	8.87965e+08	5.63701e+08	6.90642e+08	6.16004e+08	6.32041e+08	5.04244e+08	6.2729e+08
Q501J6	Probable ATP-dependent RNA helicase DDX17 (EC 3.6.4.13) (DEAD box protein 17)	Ddx17	28.6108	28.1772	27.9487	27.9871	28.0927	28.2957	28.1726	4.09937e+08	3.03517e+08	2.59064e+08	2.66043e+08	2.86242e+08	3.29491e+08	3.02547e+08
Q62167	ATP-dependent RNA helicase DDX3X (EC 3.6.4.13) (D1Pas1-related sequence 2) (DEAD box RNA helicase DEAD3) (mDEAD3) (DEAD box protein 3, X-chromosomal) (Embryonic RNA helicase)	Ddx3x D1Pas1-rs2 Ddx3 Dead3 Erh	28.9145	27.9022	27.9744	27.9491	27.9909	27.7162	27.9372	5.05978e+08	2.50846e+08	2.6371e+08	2.59123e+08	2.66743e+08	2.20501e+08	2.56998e+08
Q61656	Probable ATP-dependent RNA helicase DDX5 (EC 3.6.4.13) (DEAD box RNA helicase DEAD1) (mDEAD1) (DEAD box protein 5) (RNA helicase p68)	Ddx5 Tnz2	29.9748	29.6571	29.4681	29.5037	29.552	29.6733	29.6513	1.05517e+09	8.4661e+08	7.42626e+08	7.61175e+08	7.87102e+08	8.56167e+08	8.43176e+08
P54823	Probable ATP-dependent RNA helicase DDX6 (EC 3.6.4.13) (ATP-dependent RNA helicase p54) (DEAD box protein 6) (Oncogene RCK homolog)	Ddx6 Hlr2 Rck	27.494	27.1879	27.395	27.1069	27.5141	27.4155	27.3995	1.89026e+08	1.52891e+08	1.76487e+08	1.44539e+08	1.9167e+08	1.7901e+08	1.77034e+08
Q64591	2,4-dienoyl-CoA reductase, mitochondrial (EC 1.3.1.34) (2,4-dienoyl-CoA reductase [NADPH]) (4-enoyl-CoA reductase [NADPH])	Decr1 Decr	28.9394	29.238	29.2881	29.3906	30.1476	29.2417	29.878	5.1477e+08	6.33161e+08	6.55529e+08	7.03786e+08	1.18937e+09	6.34806e+08	9.86666e+08
Q5XIF5	Sphingolipid delta(4)-desaturase DES1 (EC 1.14.19.17) (Degenerative spermatocyte homolog 1) (Degenerative spermatocyte-like protein RDES)	Degs1 Degs Des1	24.5431	25.3479	25.3817	25.3682	25.5542	25.1734	25.5099	2.44461e+07	4.27044e+07	4.37172e+07	4.33091e+07	4.92696e+07	3.78409e+07	4.77782e+07
Q9WV69	Dematin (Dematin actin-binding protein) (Erythrocyte membrane protein band 4.9)	Dmtn Epb4.9 Epb49	25.4564	23.9897	24.6628	23.6818	24.04	23.9413	23.8199	4.60412e+07	1.66578e+07	2.65606e+07	1.34565e+07	1.72484e+07	1.61087e+07	1.48081e+07
P48675	Desmin	Des	30.6278	29.0079	29.4298	28.8822	29.4185	29.7513	29.7088	1.6592e+09	5.39832e+08	7.23198e+08	4.94763e+08	7.17552e+08	9.03723e+08	8.77503e+08
E9Q557	Desmoplakin (DP)	Dsp	28.8263	28.8849	27.1097	28.845	26.8749	26.8338	26.9905	4.75966e+08	4.9569e+08	1.44818e+08	4.82184e+08	1.2307e+08	1.19613e+08	1.33337e+08
Q9R0P5	Destrin (Actin-depolymerizing factor) (ADF) (Sid 23)	Dstn Dsn Sid23	29.2733	27.8667	27.6182	27.5663	27.5964	27.9578	27.8279	6.48848e+08	2.44751e+08	2.06018e+08	1.98734e+08	2.0293e+08	2.6069e+08	2.38247e+08
Q6NS52	Diacylglycerol kinase beta (DAG kinase beta) (EC 2.7.1.107) (Diglyceride kinase beta) (DGK-beta)	Dgkb Kiaa0718	25.6654	23.9188	24.3901	23.9089	23.8527	23.5158	23.9315	5.32185e+07	1.58594e+07	2.1986e+07	1.57503e+07	1.51491e+07	1.1994e+07	1.59996e+07
Q9R1C6	Diacylglycerol kinase epsilon (DAG kinase epsilon) (EC 2.7.1.107) (Diglyceride kinase epsilon) (DGK-epsilon)	Dgke	23.3513	25.7753	26.2536	25.9008	26.3438	25.8973	26.4734	1.07014e+07	5.74297e+07	8.0006e+07	6.265e+07	8.51681e+07	6.24995e+07	9.31722e+07
P0C1S9	Sn1-specific diacylglycerol lipase beta (DGL-beta) (EC 3.1.1.-)	Daglb	25.0026	24.2568	24.694	24.2753	24.5168	24.2886	24.5461	3.36157e+07	2.00459e+07	2.71417e+07	2.03043e+07	2.40051e+07	2.04923e+07	2.44975e+07
Q6AYS8	Estradiol 17-beta-dehydrogenase 11 (EC 1.1.1.62) (17-beta-hydroxysteroid dehydrogenase 11) (17-beta-HSD 11) (17bHSD11) (17betaHSD11) (17-beta-hydroxysteroid dehydrogenase XI) (17-beta-HSD XI) (17betaHSDXI) (Dehydrogenase/reductase SDR family member 8)	Hsd17b11 Dhrs8	25.9572	24.5642	24.5176	24.2578	24.502	24.8723	24.8607	6.51454e+07	2.48065e+07	2.40183e+07	2.00604e+07	2.37587e+07	3.07128e+07	3.0465e+07
Q6P7R8	Very-long-chain 3-oxoacyl-CoA reductase (EC 1.1.1.330) (17-beta-hydroxysteroid dehydrogenase 12) (17-beta-HSD 12) (3-ketoacyl-CoA reductase) (KAR) (Estradiol 17-beta-dehydrogenase 12) (EC 1.1.1.62)	Hsd17b12	31.1284	30.6856	30.6293	30.6372	30.3322	30.5036	30.7018	2.34733e+09	1.72703e+09	1.66087e+09	1.66997e+09	1.35178e+09	1.52232e+09	1.74644e+09
P97852	Peroxisomal multifunctional enzyme type 2 (MFE-2) (17-beta-hydroxysteroid dehydrogenase 4) (17-beta-HSD 4) (D-bifunctional protein) (DBP) (Multifunctional protein 2) (MPF-2) [Cleaved into: (3R)-hydroxyacyl-CoA dehydrogenase (EC 1.1.1.n12); Enoyl-CoA hydratase 2 (EC 4.2.1.107) (EC 4.2.1.119) (3-alpha,7-alpha,12-alpha-trihydroxy-5-beta-cholest-24-enoyl-CoA hydratase)]	Hsd17b4 Edh17b4	30.348	29.8325	30.2601	29.7259	29.7999	30.0509	30.2035	1.36664e+09	9.56015e+08	1.28588e+09	8.87967e+08	9.34657e+08	1.11233e+09	1.2364e+09
Q6MGB5	Estradiol 17-beta-dehydrogenase 8 (EC 1.1.1.62) (17-beta-hydroxysteroid dehydrogenase 8) (17-beta-HSD 8) (3-oxoacyl-[acyl-carrier-protein] reductase) (EC 1.1.1.-) (Testosterone 17-beta-dehydrogenase 8) (EC 1.1.1.239)	Hsd17b8	28.6038	27.8309	27.4216	27.6328	27.6671	27.8253	27.9091	4.07938e+08	2.3874e+08	1.79777e+08	2.0811e+08	2.13128e+08	2.37819e+08	2.52039e+08
Q9Z2Z8	7-dehydrocholesterol reductase (7-DHC reductase) (EC 1.3.1.21) (Sterol Delta(7)-reductase)	Dhcr7	24.6041	23.4822	23.5752	23.247	23.4303	22.8273	22.9881	2.55011e+07	1.17179e+07	1.24978e+07	9.9554e+06	1.13036e+07	7.44238e+06	8.31942e+06
P26443	Glutamate dehydrogenase 1, mitochondrial (GDH 1) (EC 1.4.1.3)	Glud1 Glud	34.2043	33.953	33.5991	33.8558	33.5416	33.5141	33.8432	1.97928e+10	1.66293e+10	1.30119e+10	1.55453e+10	1.25037e+10	1.22671e+10	1.54104e+10
P11348	Dihydropteridine reductase (EC 1.5.1.34) (HDHPR) (Quinoid dihydropteridine reductase)	Qdpr Dhpr	25.3933	24.9831	24.532	24.685	24.2778	24.5696	24.5244	4.40689e+07	3.31636e+07	2.42589e+07	2.69731e+07	2.034e+07	2.48996e+07	2.41316e+07
Q5SS80	Dehydrogenase/reductase SDR family member 13 (EC 1.1.-.-) (Short chain dehydrogenase/reductase family 7C member 5)	Dhrs13 Sdr7c5	27.472	25.7733	26.5493	25.7757	26.1465	25.8122	26.8626	1.86162e+08	5.73499e+07	9.82086e+07	5.74478e+07	7.42795e+07	5.89159e+07	1.22028e+08
Q8VID1	Dehydrogenase/reductase SDR family member 4 (EC 1.1.1.184) (NADPH-dependent carbonyl reductase/NADP-retinol dehydrogenase) (CR) (PHCR) (NADPH-dependent retinol dehydrogenase/reductase) (NDRD) (Peroxisomal short-chain alcohol dehydrogenase) (PSCD)	Dhrs4	27.5987	26.7969	26.8028	26.7996	26.6339	26.582	26.9813	2.03248e+08	1.1659e+08	1.17069e+08	1.16813e+08	1.04138e+08	1.00457e+08	1.32487e+08
Q9CXR1	Dehydrogenase/reductase SDR family member 7 (EC 1.1.-.-) (Retinal short-chain dehydrogenase/reductase 4) (retSDR4)	Dhrs7 Retsdr4	26.9627	26.533	26.969	26.5447	26.8672	26.6775	26.8629	1.30792e+08	9.71013e+07	1.31364e+08	9.78928e+07	1.22419e+08	1.07331e+08	1.2205e+08
Q9CXV1	Succinate dehydrogenase [ubiquinone] cytochrome b small subunit, mitochondrial (CybS) (CII-4) (QPs3) (Succinate dehydrogenase complex subunit D) (Succinate-ubiquinone oxidoreductase cytochrome b small subunit) (Succinate-ubiquinone reductase membrane anchor subunit)	Sdhd	28.4378	27.6537	27.4026	27.4254	27.0878	27.4614	27.3347	3.636e+08	2.11157e+08	1.77423e+08	1.80253e+08	1.42639e+08	1.84801e+08	1.6926e+08
O35286	Pre-mRNA-splicing factor ATP-dependent RNA helicase DHX15 (EC 3.6.4.13) (DEAH box protein 15)	Dhx15 Ddx15 Deah9	28.7728	27.8469	27.8017	27.7648	27.9684	28.085	27.9133	4.58639e+08	2.41408e+08	2.33963e+08	2.28052e+08	2.62615e+08	2.84725e+08	2.52774e+08
Q99PU8	Putative ATP-dependent RNA helicase DHX30 (EC 3.6.4.13) (DEAH box protein 30)	Dhx30 Helg	23.0512	23.8189	23.5138	23.7188	24.1253	23.9816	23.6731	8.69186e+06	1.47978e+07	1.19769e+07	1.38061e+07	1.82989e+07	1.65651e+07	1.33752e+07
O70133	ATP-dependent RNA helicase A (RHA) (EC 3.6.4.13) (DEAH box protein 9) (mHEL-5) (Nuclear DNA helicase II) (NDH II)	Dhx9 Ddx9	25.5341	24.6104	24.9264	25.0041	25.2791	25.444	24.9412	4.85877e+07	2.56136e+07	3.1886e+07	3.36495e+07	4.07159e+07	4.56469e+07	3.22136e+07
Q3USZ8	Deleted in autism protein 1 homolog (Golgi Protein of 49 kDa) (GoPro49) (Hypoxia and AKT-induced stem cell factor) (HASF)		23.3212	24.6174	24.9807	24.1881	24.9641	24.7001	25.2462	1.04804e+07	2.57385e+07	3.3108e+07	1.91142e+07	3.273e+07	2.72563e+07	3.97991e+07
Q9QZD8	Mitochondrial dicarboxylate carrier (Solute carrier family 25 member 10)	Slc25a10 Dic	30.9831	30.0989	29.917	29.9613	29.7641	29.7421	29.7261	2.12245e+09	1.14992e+09	1.01371e+09	1.04535e+09	9.11796e+08	8.97957e+08	8.88061e+08
Q3UH60	Disco-interacting protein 2 homolog B (DIP2 homolog B)	Dip2b Kiaa1463	28.0621	27.5151	27.6208	27.3578	27.2658	27.383	27.5942	2.80239e+08	1.91811e+08	2.06397e+08	1.72001e+08	1.61365e+08	1.7503e+08	2.02622e+08
Q5PR73	GTP-binding protein Di-Ras2 (Distinct subgroup of the Ras family member 2)	Diras2	26.3025	25.9945	25.7545	26.0025	25.7139	25.855	26.0912	8.27666e+07	6.68549e+07	5.66073e+07	6.72261e+07	5.50386e+07	6.0692e+07	7.14874e+07
Q99KV1	DnaJ homolog subfamily B member 11 (APOBEC1-binding protein 2) (ABBP-2) (ER-associated DNAJ) (ER-associated Hsp40 co-chaperone) (Endoplasmic reticulum DNA J domain-containing protein 3) (ER-resident protein ERdj3) (ERdj3) (ERj3p)	Dnajb11	27.7154	27.3976	27.646	27.1638	27.0186	27.3998	27.2928	2.20374e+08	1.76805e+08	2.10033e+08	1.50356e+08	1.35964e+08	1.77078e+08	1.64414e+08
Q9QYI4	DnaJ homolog subfamily B member 12 (mDj10)	Dnajb12	25.9168	25.487	25.7536	25.0953	25.4575	25.6674	25.764	6.33482e+07	4.70273e+07	5.65719e+07	3.58454e+07	4.60746e+07	5.329e+07	5.69815e+07
Q9DC23	DnaJ homolog subfamily C member 10 (EC 1.8.4.-) (Endoplasmic reticulum DNA J domain-containing protein 5) (ER-resident protein ERdj5) (ERdj5) (Endoplasmic reticulum DnaJ-PDI fusion protein 1) (J domain-containing protein disulfide isomerase-like protein) (J domain-containing PDI-like protein) (JPDI)	Dnajc10 Erdj5 Jpdi	23.1809	23.775	23.8859	23.323	24.2346	23.6246	23.7	9.50935e+06	1.43543e+07	1.55019e+07	1.04937e+07	1.97404e+07	1.29338e+07	1.36269e+07
Q5U458	DnaJ homolog subfamily C member 11	Dnajc11	30.6963	30.1027	30.0061	30.0368	29.7329	29.9671	29.8832	1.73987e+09	1.153e+09	1.07827e+09	1.10152e+09	8.9226e+08	1.04953e+09	9.90266e+08
Q5FVM7	DnaJ homolog subfamily C member 16	Dnajc16	22.3005	22.6147	22.9814	21.833	22.2605	22.2568	22.8296	5.16575e+06	6.4227e+06	8.2809e+06	3.73577e+06	5.02428e+06	5.01156e+06	7.4541e+06
Q8VCE1	DnaJ homolog subfamily C member 28	Dnajc28 ORF28	23.7309	23.0345	23.3212	22.0539	23.0595	22.8321	22.8367	1.39227e+07	8.59187e+06	1.04808e+07	4.35408e+06	8.74174e+06	7.4668e+06	7.49096e+06
Q6P6R2	Dihydrolipoyl dehydrogenase, mitochondrial (EC 1.8.1.4) (Dihydrolipoamide dehydrogenase)	Dld	31.1483	30.6105	30.2035	30.6004	30.4716	30.613	30.3796	2.37997e+09	1.63934e+09	1.23639e+09	1.62799e+09	1.48894e+09	1.64221e+09	1.39696e+09
Q62696	Disks large homolog 1 (Synapse-associated protein 97) (SAP-97) (SAP97)	Dlg1 Dlgh1	29.7307	28.5642	28.5348	28.4613	28.1637	28.4882	28.5138	8.90899e+08	3.96892e+08	3.88882e+08	3.69584e+08	3.00696e+08	3.76529e+08	3.83266e+08
Q63622	Disks large homolog 2 (Channel-associated protein of synapse-110) (Chapsyn-110) (Postsynaptic density protein PSD-93)	Dlg2 Dlgh2	29.2416	27.811	27.98	27.8093	27.5998	27.5799	27.8022	6.34759e+08	2.35471e+08	2.64743e+08	2.35194e+08	2.03406e+08	2.00618e+08	2.34037e+08
P70175	Disks large homolog 3 (Synapse-associated protein 102) (SAP-102) (SAP102)	Dlg3 Dlgh3	27.841	26.9237	26.6816	26.7259	26.7605	26.7495	26.966	2.40417e+08	1.27307e+08	1.07639e+08	1.10997e+08	1.13686e+08	1.12822e+08	1.31095e+08
P31016	Disks large homolog 4 (Postsynaptic density protein 95) (PSD-95) (Synapse-associated protein 90) (SAP-90) (SAP90)	Dlg4 Dlgh4 Psd95	31.0984	29.9572	30.1341	29.9907	30.2871	29.6405	30.1786	2.29912e+09	1.04233e+09	1.17835e+09	1.06687e+09	1.3102e+09	8.36923e+08	1.21525e+09
P97836	Disks large-associated protein 1 (DAP-1) (Guanylate kinase-associated protein) (rGKAP) (PSD-95/SAP90-binding protein 1) (SAP90/PSD-95-associated protein 1) (SAPAP1)	Dlgap1 Gkap	26.4013	25.3766	25.4772	25.3789	25.7092	25.3561	25.6434	8.86297e+07	4.35633e+07	4.67078e+07	4.36334e+07	5.48589e+07	4.29496e+07	5.24137e+07
P62627	Dynein light chain roadblock-type 1 (Dynein light chain 2A, cytoplasmic)	Dynlrb1 Dncl2a Dnlc2a	25.0379	23.712	23.21	23.5955	22.6157	23.4704	23.2751	3.44487e+07	1.37416e+07	9.70312e+06	1.26755e+07	6.42683e+06	1.16225e+07	1.01509e+07
Q8BPN8	DmX-like protein 2 (Rabconnectin-3)	Dmxl2 Kiaa0856	29.7447	28.8259	29.2593	28.7149	29.2748	28.8668	29.3119	8.99605e+08	4.75823e+08	6.42574e+08	4.40607e+08	6.49503e+08	4.89507e+08	6.66435e+08
P63037	DnaJ homolog subfamily A member 1 (DnaJ protein homolog 2) (Heat shock 40 kDa protein 4) (Heat shock protein J2) (HSJ-2)	Dnaja1 Dnaj2 Hsj2 Hspf4	28.216	27.1075	27.2914	27.2887	27.1531	27.4918	27.2661	3.11788e+08	1.44597e+08	1.64265e+08	1.63955e+08	1.49244e+08	1.88734e+08	1.614e+08
Q9QYJ0	DnaJ homolog subfamily A member 2 (mDj3)	Dnaja2	28.7398	27.0883	27.3078	26.9912	26.8682	27.2709	27.1771	4.48272e+08	1.42684e+08	1.66135e+08	1.33402e+08	1.22502e+08	1.61936e+08	1.51747e+08
Q99M87	DnaJ homolog subfamily A member 3, mitochondrial (DnaJ protein Tid-1) (mTid-1) (Tumorous imaginal discs protein Tid56 homolog)	Dnaja3 Tid1	29.5296	28.455	28.7381	28.6136	28.6757	28.419	28.6705	7.75014e+08	3.67966e+08	4.47758e+08	4.10724e+08	4.28784e+08	3.58906e+08	4.27234e+08
Q9QYJ3	DnaJ homolog subfamily B member 1 (Heat shock 40 kDa protein 1) (HSP40) (Heat shock protein 40)	Dnajb1 Hsp40 Hspf1	26.9968	25.8465	25.9745	25.7219	25.8768	25.7525	26.2499	1.3392e+08	6.03346e+07	6.59339e+07	5.53434e+07	6.16151e+07	5.65283e+07	7.98012e+07
O54946	DnaJ homolog subfamily B member 6 (Heat shock protein J2) (HSJ-2) (MRJ) (mDj4)	Dnajb6 Hsj2 Mrj	26.2069	25.9684	25.5875	25.9542	26.2183	25.6677	25.7984	7.74596e+07	6.56556e+07	5.04216e+07	6.50102e+07	7.80742e+07	5.33027e+07	5.83562e+07
Q9R0T3	DnaJ homolog subfamily C member 3 (Interferon-induced, double-stranded RNA-activated protein kinase inhibitor) (Protein kinase inhibitor of 58 kDa) (Protein kinase inhibitor p58)	Dnajc3 P58ipk	25.4143	24.508	24.197	24.2736	23.8132	24.5696	24.3867	4.47149e+07	2.38587e+07	1.92324e+07	2.02804e+07	1.47398e+07	2.48998e+07	2.19351e+07
P60904	DnaJ homolog subfamily C member 5 (Cysteine string protein) (CSP)	Dnajc5	32.802	31.7618	32.1258	31.6743	31.7207	31.4716	31.7026	7.48824e+09	3.64134e+09	4.68629e+09	3.42701e+09	3.53903e+09	2.97785e+09	3.4948e+09
Q9QYI3	DnaJ homolog subfamily C member 7 (Cytoplasmic CAR retention protein) (CCRP) (MDj11) (Tetratricopeptide repeat protein 2) (TPR repeat protein 2)	Dnajc7 Ttc2	23.916	23.7912	23.4914	23.579	23.6537	23.9599	23.5791	1.5828e+07	1.45167e+07	1.17927e+07	1.25308e+07	1.31967e+07	1.63176e+07	1.2532e+07
Q91WN1	DnaJ homolog subfamily C member 9	Dnajc9	26.9254	26.697	26.3474	26.4717	26.5375	26.3942	26.5223	1.27458e+08	1.08791e+08	8.5383e+07	9.30646e+07	9.74059e+07	8.81941e+07	9.63855e+07
O35303	Dynamin-1-like protein (EC 3.6.5.5) (Dynamin-like protein)	Dnm1l Dlp1	29.8884	28.657	28.9696	28.7344	28.7867	28.8333	29.1376	9.93813e+08	4.23273e+08	5.25692e+08	4.46612e+08	4.63081e+08	4.78292e+08	5.90583e+08
Q9Z2W0	Aspartyl aminopeptidase (EC 3.4.11.21)	Dnpep	27.1902	26.1819	25.7844	26.1438	25.4906	25.7257	25.7629	1.53137e+08	7.61251e+07	5.77915e+07	7.41431e+07	4.71465e+07	5.54896e+07	5.69404e+07
A2AF47	Dedicator of cytokinesis protein 11 (Activated Cdc42-associated guanine nucleotide exchange factor) (ACG) (Zizimin-2)	Dock11 Ziz2	26.063	24.7079	24.665	24.6671	24.0316	24.745	24.7014	7.01024e+07	2.7404e+07	2.66014e+07	2.66405e+07	1.71484e+07	2.81186e+07	2.72811e+07
Q8BUR4	Dedicator of cytokinesis protein 1 (180 kDa protein downstream of CRK) (DOCK180)	Dock1	29.3042	26.1261	29.5101	26.128	26.4079	26.8878	26.6888	6.62891e+08	7.3239e+07	7.64606e+08	7.33364e+07	8.90371e+07	1.24178e+08	1.08172e+08
B2RY04	Dedicator of cytokinesis protein 5 (Lens rupture protein 2) (Rupture of lens cataract protein)	Dock5 Lr2 Rlc	26.4251	25.6457	25.6666	25.5411	25.2154	25.2364	25.4832	9.01061e+07	5.24976e+07	5.32605e+07	4.88247e+07	3.89581e+07	3.95287e+07	4.69052e+07
Q8R1A4	Dedicator of cytokinesis protein 7 (Protein moonlight)	Dock7 Gm430 Kiaa1771 Mnlt	26.7199	25.3008	26.4702	25.4709	25.7913	25.9333	26.0498	1.10534e+08	4.13347e+07	9.29673e+07	4.65045e+07	5.80693e+07	6.40757e+07	6.94656e+07
Q8K3H0	DCC-interacting protein 13-alpha (Dip13-alpha) (Adapter protein containing PH domain, PTB domain and leucine zipper motif 1)	Appl1 Dip13a Kiaa1428	28.8447	27.8488	28.0302	27.8654	27.8822	28.1929	27.9956	4.82069e+08	2.41723e+08	2.74122e+08	2.44522e+08	2.47382e+08	3.06839e+08	2.67609e+08
Q8K3G9	DCC-interacting protein 13-beta (Dip13-beta) (Adapter protein containing PH domain, PTB domain and leucine zipper motif 2)	Appl2 Dip13b Dip3b	26.4491	25.3895	25.547	25.5711	25.2479	25.2655	25.4838	9.16136e+07	4.39538e+07	4.90249e+07	4.98516e+07	3.98443e+07	4.0335e+07	4.6924e+07
O70152	Dolichol-phosphate mannosyltransferase subunit 1 (EC 2.4.1.83) (Dolichol-phosphate mannose synthase subunit 1) (DPM synthase subunit 1) (Dolichyl-phosphate beta-D-mannosyltransferase subunit 1) (Mannose-P-dolichol synthase subunit 1) (MPD synthase)	Dpm1	26.5555	26.7929	27.0618	26.8186	26.859	26.4816	26.7372	9.86281e+07	1.1627e+08	1.40096e+08	1.1836e+08	1.2172e+08	9.3701e+07	1.11863e+08
Q6Q629	Inactive dipeptidyl peptidase 10 (Dipeptidyl peptidase X) (DPP X) (Kv4 potassium channel auxiliary subunit)	Dpp10	25.0852	25.0508	26.101	24.8463	25.9991	24.6678	25.6479	3.55958e+07	3.47575e+07	7.19775e+07	3.01625e+07	6.7066e+07	2.66536e+07	5.25768e+07
P46101	Dipeptidyl aminopeptidase-like protein 6 (DPPX) (Dipeptidyl aminopeptidase-related protein) (Dipeptidyl peptidase 6) (Dipeptidyl peptidase IV-like protein) (Dipeptidyl peptidase VI) (DPP VI)	Dpp6	31.3117	31.3325	30.3966	31.2248	30.1734	30.0983	30.2326	2.66533e+09	2.70419e+09	1.41348e+09	2.50967e+09	1.21086e+09	1.14947e+09	1.26161e+09
Q62950	Dihydropyrimidinase-related protein 1 (DRP-1) (Collapsin response mediator protein 1) (CRMP-1)	Crmp1 Dpysl1	30.468	29.0208	29.0026	29.0858	29.1577	29.1125	29.1714	1.48523e+09	5.44651e+08	5.37841e+08	5.69754e+08	5.98883e+08	5.80399e+08	6.04582e+08
O08553	Dihydropyrimidinase-related protein 2 (DRP-2) (Unc-33-like phosphoprotein 2) (ULIP-2)	Dpysl2 Crmp2 Ulip2	33.4222	32.6238	32.1591	32.5413	32.1694	32.763	32.369	1.15106e+10	6.61829e+09	4.79559e+09	6.25058e+09	4.8301e+09	7.28868e+09	5.5468e+09
Q62952	Dihydropyrimidinase-related protein 3 (DRP-3) (Collapsin response mediator protein 4) (CRMP-4) (TOAD-64/Ulip/CRMP) (TUC-4b)	Dpysl3 Crmp4	31.313	30.2048	30.0119	30.2377	30.1444	30.3688	30.3417	2.66775e+09	1.23752e+09	1.08261e+09	1.26607e+09	1.18679e+09	1.38652e+09	1.36073e+09
Q62951	Dihydropyrimidinase-related protein 4 (DRP-4) (Collapsin response mediator protein 3) (CRMP-3) (UNC33-like phosphoprotein 4) (ULIP-4) (Fragment)	Dpysl4 Crmp3 Ulip4	31.9079	31.0876	30.6586	31.0406	30.6524	31.1684	30.9101	4.02922e+09	2.28196e+09	1.69491e+09	2.20884e+09	1.68771e+09	2.41343e+09	2.01769e+09
Q9JHU0	Dihydropyrimidinase-related protein 5 (DRP-5) (UNC33-like phosphoprotein 6) (ULIP-6)	Dpysl5 Ulip6	30.244	29.2807	29.0166	29.2333	29.0177	29.4766	29.2481	1.27157e+09	6.52196e+08	5.43096e+08	6.31086e+08	5.43501e+08	7.47058e+08	6.37599e+08
Q07266	Drebrin (Developmentally-regulated brain protein)	Dbn1	27.2527	24.4985	24.8006	24.1612	24.3544	24.9386	24.5591	1.59915e+08	2.37014e+07	2.9223e+07	1.8761e+07	2.14482e+07	3.21554e+07	2.4718e+07
Q5RJY4	Dehydrogenase/reductase SDR family member 7B (EC 1.1.-.-) (Short-chain dehydrogenase/reductase family 32C member 1)	Dhrs7b Sdr32c1	26.7525	26.4211	26.9656	26.4519	26.8954	26.528	26.8765	1.13056e+08	8.98565e+07	1.31055e+08	9.17974e+07	1.24832e+08	9.67646e+07	1.23207e+08
Q61495	Desmoglein-1-alpha (Desmoglein-1) (Dsg1-alpha) (DG1) (DGI) (Desmosomal glycoprotein I)	Dsg1a Dsg1	24.8891	25.9421	23.0635	25.6538	22.3805	22.6662	23.0504	3.10721e+07	6.44693e+07	8.7659e+06	5.27903e+07	5.46004e+06	6.65603e+06	8.68654e+06
Q9DD18	D-tyrosyl-tRNA(Tyr) deacylase 1 (EC 3.1.-.-) (DNA-unwinding element-binding protein B) (DUE-B)	Dtd1 Hars2	24.8487	24.0086	23.8675	23.7186	24.2196	24.0534	23.8332	3.02133e+07	1.68772e+07	1.53051e+07	1.38042e+07	1.9536e+07	1.74098e+07	1.4945e+07
Q9D2N4	Dystrobrevin alpha (DTN-A) (Alpha-dystrobrevin)	Dtna Dtn	29.8645	29.0353	29.2418	29.1151	28.8612	28.9383	29.1731	9.77515e+08	5.5017e+08	6.34831e+08	5.8147e+08	4.87609e+08	5.14392e+08	6.05313e+08
P84060	Dystrobrevin beta (DTN-B) (Beta-dystrobrevin)	Dtnb	29.3965	28.3185	28.7157	28.4256	28.2421	28.1918	28.2923	7.06681e+08	3.34755e+08	4.40861e+08	3.60532e+08	3.17479e+08	3.06606e+08	3.28729e+08
Q80V91	Probable E3 ubiquitin-protein ligase DTX3 (EC 6.3.2.-) (Protein deltex-3) (Deltex3) (mDTX3)	Dtx3	25.7247	23.9737	24.5738	24.0582	23.9237	24.4444	24.5526	5.54519e+07	1.64739e+07	2.49718e+07	1.74684e+07	1.59124e+07	2.28298e+07	2.46071e+07
Q9D7X3	Dual specificity protein phosphatase 3 (EC 3.1.3.16) (EC 3.1.3.48) (T-DSP11) (Vaccinia H1-related phosphatase) (VHR)	Dusp3	26.5973	24.7133	25.1965	24.8714	25.1687	25.6737	25.3442	1.01525e+08	2.75071e+07	3.84498e+07	3.06937e+07	3.77174e+07	5.35232e+07	4.25961e+07
Q9Z1N5	Spliceosome RNA helicase Ddx39b (EC 3.6.4.13) (56 kDa U2AF65-associated protein) (DEAD box protein UAP56) (HLA-B-associated transcript 1 protein)	Ddx39b Bat1 Bat1a Uap56	29.1878	28.762	28.6773	28.678	28.5335	28.668	28.2198	6.11529e+08	4.5523e+08	4.29253e+08	4.29478e+08	3.88556e+08	4.26501e+08	3.12605e+08
Q9JHU4	Cytoplasmic dynein 1 heavy chain 1 (Cytoplasmic dynein heavy chain 1) (Dynein heavy chain, cytosolic)	Dync1h1 Dhc1 Dnch1 Dnchc1 Dyhc	33.7704	32.8755	32.9112	32.8127	32.8372	32.8976	33.194	1.46517e+10	7.87954e+09	8.07706e+09	7.54385e+09	7.67344e+09	8.00121e+09	9.82641e+09
P38650	Cytoplasmic dynein 1 heavy chain 1 (Cytoplasmic dynein heavy chain 1) (Dynein heavy chain, cytosolic) (MAP 1C)	Dync1h1 Dhc1 Dnch1 Dnchc1 Dnec1 Dyhc Map1c	33.8234	32.907	32.9417	32.8464	32.8765	32.9359	33.2261	1.52009e+10	8.05358e+09	8.2498e+09	7.72227e+09	7.88507e+09	8.21646e+09	1.00473e+10
Q9JJ79	Cytoplasmic dynein 2 heavy chain 1 (Cytoplasmic dynein 2 heavy chain) (Dynein cytoplasmic heavy chain 2) (Dynein heavy chain isotype 1B) (Dynein-like protein 4)	Dync2h1 Dhc1b Dlp4 Dnch2 Dnchc2	26.3244	25.7313	26.0775	25.6433	26.037	25.8692	25.7923	8.40317e+07	5.57047e+07	7.08114e+07	5.2408e+07	6.88541e+07	6.12931e+07	5.81106e+07
Q9D0M5	Dynein light chain 2, cytoplasmic (8 kDa dynein light chain b) (DLC8) (DLC8b) (Dynein light chain LC8-type 2)	Dynll2 Dlc2	31.1178	30.3905	29.8766	30.2597	29.4234	30.1093	30.0991	2.33026e+09	1.40747e+09	9.85724e+08	1.28555e+09	7.20012e+08	1.15823e+09	1.15007e+09
P39053	Dynamin-1 (EC 3.6.5.5)	Dnm1 Dnm Kiaa4093	33.9832	32.9378	32.932	32.8921	32.8582	32.7421	33.0024	1.69807e+10	8.22768e+09	8.19428e+09	7.97111e+09	7.78589e+09	7.18401e+09	8.60451e+09
P21575	Dynamin-1 (EC 3.6.5.5) (B-dynamin) (D100) (Dynamin, brain)	Dnm1 Dnm	33.9854	32.9699	32.9521	32.9328	32.9013	32.7668	33.0417	1.70071e+10	8.41242e+09	8.30959e+09	8.19873e+09	8.02184e+09	7.30793e+09	8.84175e+09
P39054	Dynamin-2 (EC 3.6.5.5) (Dynamin UDNM)	Dnm2 Dyn2	30.8907	29.7183	29.6071	29.5795	29.4145	29.5217	29.6045	1.99077e+09	8.83274e+08	8.17779e+08	8.02254e+08	7.15577e+08	7.70769e+08	8.16311e+08
Q08877	Dynamin-3 (EC 3.6.5.5) (Dynamin, testicular) (T-dynamin)	Dnm3 Dyn3	30.5224	29.3685	29.2986	29.2658	29.2794	29.2138	29.4061	1.54226e+09	6.93112e+08	6.60303e+08	6.45475e+08	6.51596e+08	6.22639e+08	7.11387e+08
Q91ZU6	Dystonin (Bullous pemphigoid antigen 1) (BPA) (Dystonia musculorum protein) (Hemidesmosomal plaque protein) (Microtubule actin cross-linking factor 2)	Dst Bpag1 Macf2	27.376	26.1502	26.5551	26.1003	26.1966	26.5385	26.5184	1.74175e+08	7.44725e+07	9.85987e+07	7.19412e+07	7.69081e+07	9.74731e+07	9.61221e+07
Q9WTP0	Band 4.1-like protein 1 (Neuronal protein 4.1) (4.1N)	Epb41l1 Epb4.1l1	28.7806	27.9026	27.9059	27.8409	27.7895	28.0949	27.919	4.6114e+08	2.5092e+08	2.5149e+08	2.40405e+08	2.31991e+08	2.86692e+08	2.53785e+08
O70318	Band 4.1-like protein 2 (Generally expressed protein 4.1) (4.1G)	Epb41l2 Epb4.1l2	33.3341	32.8196	32.1085	32.7329	31.8282	32.8108	32.0604	1.08287e+10	7.58031e+09	4.63049e+09	7.13838e+09	3.81286e+09	7.53407e+09	4.47867e+09
Q9WV92	Band 4.1-like protein 3 (4.1B) (Differentially expressed in adenocarcinoma of the lung protein 1) (DAL-1) (DAL1P) (mDAL-1) [Cleaved into: Band 4.1-like protein 3, N-terminally processed]	Epb41l3 Dal1 Epb4.1l3 Kiaa0987	31.4809	31.0076	30.4983	31.0395	30.4064	30.9649	30.586	2.99698e+09	2.15886e+09	1.51671e+09	2.20715e+09	1.4231e+09	2.09581e+09	1.61174e+09
Q5FVG2	Band 4.1-like protein 5	Epb41l5 Epb4.1l5	28.5154	28.1495	28.0816	28.2642	27.7048	27.9525	28.0887	3.83693e+08	2.97734e+08	2.84048e+08	3.22393e+08	2.18762e+08	2.59742e+08	2.85448e+08
P24942	Excitatory amino acid transporter 1 (Glial glutamate transporter) (Sodium-dependent glutamate/aspartate transporter 1) (GLAST-1) (Solute carrier family 1 member 3)	Slc1a3 Eaat1	34.4675	34.5825	34.6889	34.5772	34.4323	34.9205	34.8361	2.37542e+10	2.5725e+10	2.76956e+10	2.56314e+10	2.31819e+10	3.25175e+10	3.067e+10
P31596	Excitatory amino acid transporter 2 (GLT-1) (Sodium-dependent glutamate/aspartate transporter 2) (GLUT-R) (Solute carrier family 1 member 2)	Slc1a2 Eaat2 Glt1	31.6648	29.886	31.4343	29.9185	32.0072	29.4536	31.6368	3.40456e+09	9.92135e+08	2.90171e+09	1.01475e+09	4.31653e+09	7.35233e+08	3.33917e+09
P42893	Endothelin-converting enzyme 1 (ECE-1) (EC 3.4.24.71)	Ece1	26.6437	26.0877	25.7389	26.028	25.6692	25.9251	25.8728	1.04848e+08	7.13168e+07	5.59997e+07	6.84252e+07	5.33591e+07	6.37124e+07	6.14458e+07
Q62651	Delta(3,5)-Delta(2,4)-dienoyl-CoA isomerase, mitochondrial (EC 5.3.3.-)	Ech1	25.7959	26.0125	25.5497	25.869	25.5232	25.7821	25.6096	5.82551e+07	6.76905e+07	4.91164e+07	6.12849e+07	4.82216e+07	5.77016e+07	5.11994e+07
Q64428	Trifunctional enzyme subunit alpha, mitochondrial (TP-alpha) [Includes: Long-chain enoyl-CoA hydratase (EC 4.2.1.17); Long chain 3-hydroxyacyl-CoA dehydrogenase (EC 1.1.1.211)]	Hadha	32.677	31.9174	31.725	31.9204	32.4205	31.7328	31.8895	6.86676e+09	4.05583e+09	3.54969e+09	4.06429e+09	5.74854e+09	3.56871e+09	3.97828e+09
Q60587	Trifunctional enzyme subunit beta, mitochondrial (TP-beta) [Includes: 3-ketoacyl-CoA thiolase (EC 2.3.1.16) (Acetyl-CoA acyltransferase) (Beta-ketothiolase)]	Hadhb	31.8062	31.0012	30.8992	31.0668	31.7134	30.8961	31.1065	3.75503e+09	2.14925e+09	2.0025e+09	2.24931e+09	3.52119e+09	1.99822e+09	2.31205e+09
P14604	Enoyl-CoA hydratase, mitochondrial (EC 4.2.1.17) (Enoyl-CoA hydratase 1) (Short-chain enoyl-CoA hydratase) (SCEH)	Echs1	27.9445	26.6565	26.2017	26.442	26.3157	26.3953	26.3364	2.5831e+08	1.05779e+08	7.718e+07	9.11649e+07	8.35233e+07	8.82636e+07	8.47347e+07
P23965	Enoyl-CoA delta isomerase 1, mitochondrial (EC 5.3.3.8) (3,2-trans-enoyl-CoA isomerase) (Delta(3),Delta(2)-enoyl-CoA isomerase) (D3,D2-enoyl-CoA isomerase) (Dodecenoyl-CoA isomerase)	Eci1 Dci	26.889	26.7716	26.2884	26.6978	27.0401	26.4323	26.7234	1.24278e+08	1.14567e+08	8.19596e+07	1.0885e+08	1.38e+08	9.05551e+07	1.10799e+08
Q5XIC0	Enoyl-CoA delta isomerase 2, mitochondrial (EC 5.3.3.8) (Delta(3),delta(2)-enoyl-CoA isomerase) (D3,D2-enoyl-CoA isomerase) (Dodecenoyl-CoA isomerase) (Peroxisomal 3,2-trans-enoyl-CoA isomerase) (pECI)	Eci2 Peci	27.1895	26.8894	26.7276	26.9477	27.0209	27.044	26.8855	1.53061e+08	1.24311e+08	1.11122e+08	1.29443e+08	1.36172e+08	1.38375e+08	1.23981e+08
Q61508	Extracellular matrix protein 1 (Secretory component p85)	Ecm1	24.4117	25.371	24.9548	25.2636	24.6629	25.2821	25.1859	2.23172e+07	4.33941e+07	3.25197e+07	4.02809e+07	2.6562e+07	4.07998e+07	3.817e+07
Q5XIC2	Evolutionarily conserved signaling intermediate in Toll pathway, mitochondrial	Ecsit	29.0208	28.3285	28.4475	28.2831	28.2698	28.2959	28.2331	5.44671e+08	3.37078e+08	3.66049e+08	3.2664e+08	3.23646e+08	3.29539e+08	3.15502e+08
Q3ZAV8	Enhancer of mRNA-decapping protein 4	Edc4	27.447	27.0211	27.2869	27.0128	26.9234	27.0104	27.1798	1.82961e+08	1.36199e+08	1.63744e+08	1.35418e+08	1.27281e+08	1.35192e+08	1.5203e+08
Q9JMG1	Endothelial differentiation-related factor 1 (EDF-1) (Multiprotein-bridging factor 1) (MBF1)	Edf1	23.407	23.5308	24.3403	23.6633	23.9229	23.9334	24.1363	1.11225e+07	1.2119e+07	2.12398e+07	1.32855e+07	1.59039e+07	1.60199e+07	1.84393e+07
Q5XI74	Endonuclease/exonuclease/phosphatase family domain-containing protein 1	Eepd1	24.3245	25.2192	25.1372	25.0174	25.0436	25.0421	25.1278	2.10091e+07	3.90608e+07	3.69024e+07	3.39606e+07	3.45831e+07	3.45474e+07	3.66637e+07
P10126	Elongation factor 1-alpha 1 (EF-1-alpha-1) (Elongation factor Tu) (EF-Tu) (Eukaryotic elongation factor 1 A-1) (eEF1A-1)	Eef1a1 Eef1a	34.1503	33.5163	33.5789	33.6799	33.763	33.6658	33.9057	1.90668e+10	1.22864e+10	1.28308e+10	1.37613e+10	1.45769e+10	1.36272e+10	1.60927e+10
P62631	Elongation factor 1-alpha 2 (EF-1-alpha-2) (Eukaryotic elongation factor 1 A-2) (eEF1A-2) (Statin-S1)	Eef1a2 Eef1al Stn	33.8833	32.9331	32.9295	32.9458	32.9914	32.8966	33.0285	1.58448e+10	8.2008e+09	8.18032e+09	8.27324e+09	8.53867e+09	7.99609e+09	8.76154e+09
O70251	Elongation factor 1-beta (EF-1-beta)	Eef1b Eef1b2	28.2077	28.2108	28.5073	28.239	28.0624	28.4322	28.557	3.10007e+08	3.10662e+08	3.81556e+08	3.16793e+08	2.80294e+08	3.62208e+08	3.94933e+08
Q68FR9	Elongation factor 1-delta (EF-1-delta)	Eef1d	28.8503	27.66	27.9244	27.4598	27.4338	27.7792	27.841	4.83945e+08	2.12069e+08	2.54739e+08	1.84596e+08	1.81301e+08	2.30343e+08	2.40426e+08
Q68FR6	Elongation factor 1-gamma (EF-1-gamma) (eEF-1B gamma)	Eef1g	29.9771	29.9698	30.1517	29.8934	29.8025	30.2305	30.3042	1.05686e+09	1.05153e+09	1.19281e+09	9.97286e+08	9.36348e+08	1.25974e+09	1.3258e+09
P58252	Elongation factor 2 (EF-2)	Eef2	30.9639	29.5787	29.7239	29.5711	29.4748	29.9764	29.5553	2.09446e+09	8.01826e+08	8.86734e+08	7.97627e+08	7.4612e+08	1.05629e+09	7.88942e+08
P52796	Ephrin-B1 (ELK ligand) (ELK-L) (EPH-related receptor tyrosine kinase ligand 2) (LERK-2)	Efnb1 Eplg2 Lerk2	26.4146	26.4704	26.2303	26.4325	26.2118	26.2886	26.2554	8.94526e+07	9.29803e+07	7.87254e+07	9.05686e+07	7.7719e+07	8.19712e+07	8.01083e+07
Q6ZQ18	Protein EFR3 homolog B	Efr3b Kiaa0953	28.5182	27.9304	27.8806	27.7715	27.6933	27.7946	27.7171	3.84451e+08	2.55792e+08	2.47108e+08	2.29116e+08	2.17021e+08	2.32821e+08	2.20644e+08
P85834	Elongation factor Tu, mitochondrial	Tufm	32.2152	31.1757	30.7663	31.1116	31.1019	30.9455	31.0336	4.9857e+09	2.42554e+09	1.82638e+09	2.32016e+09	2.30471e+09	2.0678e+09	2.19804e+09
Q9WVK4	EH domain-containing protein 1 (PAST homolog 1) (mPAST1)	Ehd1 Past1	29.7462	29.5723	29.1685	29.6764	29.2282	29.6292	29.2866	9.005e+08	7.98287e+08	6.03369e+08	8.58002e+08	6.28894e+08	8.30381e+08	6.54868e+08
Q8R491	EH domain-containing protein 3	Ehd3 Ehd2	28.8677	28.8342	28.1579	28.8999	28.409	28.7135	28.3229	4.89828e+08	4.78576e+08	2.99476e+08	5.00876e+08	3.56423e+08	4.40175e+08	3.35767e+08
Q9EQP2	EH domain-containing protein 4 (PAST homolog 2) (mPAST2)	Ehd4 Past2	27.5192	27.8225	27.2734	27.7949	26.927	27.3874	27.359	1.92355e+08	2.37366e+08	1.62219e+08	2.32856e+08	1.27599e+08	1.75563e+08	1.72138e+08
Q1JU68	Eukaryotic translation initiation factor 3 subunit A (eIF3a) (Eukaryotic translation initiation factor 3 subunit 10) (eIF-3-theta)	Eif3a Eif3s10	26.0745	28.6063	25.4946	28.4396	25.5719	25.6966	25.0477	7.06674e+07	4.08662e+08	4.72769e+07	3.64069e+08	4.98771e+07	5.43817e+07	3.46819e+07
Q8QZY1	Eukaryotic translation initiation factor 3 subunit L (eIF3l) (66 kDa tyrosine-rich heat shock protein) (67 kDa polymerase-associated factor) (Eukaryotic translation initiation factor 3 subunit 6-interacting protein) (Eukaryotic translation initiation factor 3 subunit E-interacting protein) (HSP-66Y) (PAF67)	Eif3l Eif3eip Eif3s6ip Paf67	25.6191	24.6476	25.0108	25.2796	24.5959	24.7869	24.9386	5.15373e+07	2.62818e+07	3.38072e+07	4.07309e+07	2.5358e+07	2.89467e+07	3.21572e+07
P70372	ELAV-like protein 1 (Elav-like generic protein) (Hu-antigen R) (HuR) (MelG)	Elavl1 Elra Hua	24.2944	24.3557	23.0615	24.3715	22.9892	23.3931	23.0712	2.05748e+07	2.1469e+07	8.7539e+06	2.17046e+07	8.32623e+06	1.10161e+07	8.81296e+06
Q8C8T7	Protein ELFN1 (Extracellular leucine-rich repeat and fibronectin type-III domain-containing protein 1) (Protein phosphatase 1 regulatory subunit 28)	Elfn1 Ppp1r28	27.4834	26.7895	26.7613	26.7455	26.6335	26.3809	26.8654	1.87643e+08	1.15998e+08	1.13748e+08	1.12512e+08	1.04107e+08	8.73883e+07	1.22259e+08
Q3V1U8	ELMO domain-containing protein 1	Elmod1	26.6155	25.5129	26.1088	25.5828	25.8702	25.4713	25.9882	1.02815e+08	4.78793e+07	7.23631e+07	5.02568e+07	6.13352e+07	4.65192e+07	6.65614e+07
Q8BHL5	Engulfment and cell motility protein 2 (Protein ced-12 homolog A)	Elmo2 Kiaa1834	27.1319	26.4825	26.425	26.4842	26.1142	26.3914	26.2268	1.47064e+08	9.37646e+07	9.00963e+07	9.38701e+07	7.26382e+07	8.80235e+07	7.8533e+07
P62869	Transcription elongation factor B polypeptide 2 (Elongin 18 kDa subunit) (Elongin-B) (EloB) (RNA polymerase II transcription factor SIII subunit B) (SIII p18)	Tceb2	26.0169	24.6874	24.1315	24.5176	23.4312	24.7124	24.8479	6.78986e+07	2.70185e+07	1.83787e+07	2.40183e+07	1.13108e+07	2.74894e+07	3.01963e+07
Q8VHU4	Elongator complex protein 1 (ELP1) (IkappaB kinase complex-associated protein) (IKK complex-associated protein)	Ikbkap Elp1 Ikap	25.8817	25.0386	24.7386	25.6026	24.7097	24.8518	24.9743	6.18265e+07	3.44651e+07	2.79942e+07	5.09514e+07	2.74379e+07	3.02787e+07	3.29611e+07
O88775	Embigin	Emb Gp70	27.9317	27.9265	27.783	27.8816	27.9009	27.9782	28.1073	2.56025e+08	2.55102e+08	2.30942e+08	2.47284e+08	2.50619e+08	2.64411e+08	2.89154e+08
Q8C7X2	ER membrane protein complex subunit 1	Emc1 Kiaa0090	28.4904	28.2731	28.4626	28.2953	28.414	28.1993	28.5662	3.77095e+08	3.2437e+08	3.69906e+08	3.29417e+08	3.57668e+08	3.08204e+08	3.97439e+08
B0BNG0	ER membrane protein complex subunit 2 (Tetratricopeptide repeat protein 35) (TPR repeat protein 35)	Emc2 Ttc35	27.4193	27.0258	27.072	27.0282	26.7639	26.6773	26.9773	1.79485e+08	1.3664e+08	1.41082e+08	1.36863e+08	1.13952e+08	1.07317e+08	1.32118e+08
Q9CZX9	ER membrane protein complex subunit 4 (Transmembrane protein 85)	Emc4 Tmem85	27.3918	26.8303	27.1273	26.7472	26.6675	26.6215	26.833	1.76093e+08	1.19326e+08	1.46604e+08	1.12644e+08	1.06588e+08	1.03244e+08	1.19543e+08
Q9EP72	ER membrane protein complex subunit 7	Emc7 Orf3	27.6488	27.8107	28.2856	27.7694	27.8393	27.7434	27.9921	2.10432e+08	2.35424e+08	3.27193e+08	2.28786e+08	2.40138e+08	2.24692e+08	2.66971e+08
Q5FVL2	ER membrane protein complex subunit 8 (Neighbor of COX4)	Emc8 Cox4nb	28.0169	27.4847	27.8644	27.4787	27.2499	27.6084	27.7025	2.71602e+08	1.87816e+08	2.44351e+08	1.87036e+08	1.59604e+08	2.04621e+08	2.1842e+08
Q63190	Emerin	Emd	27.2175	26.6234	27.2545	26.4157	26.4038	26.3842	26.6328	1.56059e+08	1.03383e+08	1.60106e+08	8.95221e+07	8.87836e+07	8.75889e+07	1.04057e+08
Q9DB10	Essential MCU regulator, mitochondrial (Single-pass membrane protein with aspartate-rich tail 1, mitochondrial)	Smdt1 Emre	26.0565	25.4128	25.607	25.4523	25.6202	25.2877	25.0933	6.9789e+07	4.46706e+07	5.11055e+07	4.59109e+07	5.15759e+07	4.09607e+07	3.57962e+07
Q8C522	Endonuclease domain-containing 1 protein (EC 3.1.30.-)	Endod1 Kiaa0830	27.0595	25.9894	26.4563	25.8771	26.111	26.2497	26.3355	1.39873e+08	6.66172e+07	9.20758e+07	6.1627e+07	7.24763e+07	7.97894e+07	8.46773e+07
P04764	Alpha-enolase (EC 4.2.1.11) (2-phospho-D-glycerate hydro-lyase) (Enolase 1) (Non-neural enolase) (NNE)	Eno1 Eno-1	33.5858	33.1462	31.6397	33.2226	31.653	32.8884	31.474	1.28925e+10	9.50619e+09	3.34585e+09	1.00231e+10	3.37683e+09	7.95054e+09	2.98274e+09
P07323	Gamma-enolase (EC 4.2.1.11) (2-phospho-D-glycerate hydro-lyase) (Enolase 2) (Neural enolase) (Neuron-specific enolase) (NSE)	Eno2 Eno-2	30.0033	29.3649	28.1069	29.4334	28.1741	28.9729	27.6072	1.07623e+09	6.91364e+08	2.8909e+08	7.25021e+08	3.02862e+08	5.26881e+08	2.04458e+08
Q66HD0	Endoplasmin (94 kDa glucose-regulated protein) (GRP-94) (Heat shock protein 90 kDa beta member 1)	Hsp90b1 Grp94 Tra1	30.546	29.97	29.4471	29.9085	29.194	30.0593	29.3359	1.56773e+09	1.05168e+09	7.31925e+08	1.00777e+09	6.14139e+08	1.11883e+09	6.77613e+08
Q924C3	Ectonucleotide pyrophosphatase/phosphodiesterase family member 1 (E-NPP 1) (Phosphodiesterase I/nucleotide pyrophosphatase 1) (Plasma-cell membrane glycoprotein PC-1) [Includes: Alkaline phosphodiesterase I (EC 3.1.4.1); Nucleotide pyrophosphatase (NPPase) (EC 3.6.1.9)]	Enpp1 Npps Pc1 Pdnp1	25.5452	26.6398	26.9908	26.6686	26.8027	26.1176	26.6626	4.8965e+07	1.04562e+08	1.33369e+08	1.06672e+08	1.1706e+08	7.28068e+07	1.06232e+08
P84039	Ectonucleotide pyrophosphatase/phosphodiesterase family member 5 (E-NPP 5) (NPP-5) (EC 3.1.-.-)	Enpp5	22.7871	23.7971	23.5888	23.8358	23.4315	24.3994	24.0479	7.23791e+06	1.45756e+07	1.26165e+07	1.49726e+07	1.1313e+07	2.21282e+07	1.73437e+07
O35795	Ectonucleoside triphosphate diphosphohydrolase 2 (NTPDase 2) (EC 3.6.1.-) (CD39 antigen-like 1) (Ecto-ATP diphosphohydrolase 2) (Ecto-ATPDase 2) (Ecto-ATPase 2)	Entpd2 Cd39l1	25.6246	25.9859	26.2639	25.8136	26.2241	26.5195	26.6541	5.17334e+07	6.64572e+07	8.05763e+07	5.89752e+07	7.83852e+07	9.62003e+07	1.05606e+08
Q03145	Ephrin type-A receptor 2 (EC 2.7.10.1) (Epithelial cell kinase) (Tyrosine-protein kinase receptor ECK) (Tyrosine-protein kinase receptor MPK-5) (Tyrosine-protein kinase receptor SEK-2)	Epha2 Eck Myk2 Sek2	28.1017	27.1331	27.0361	27.0483	26.2768	27.386	26.8725	2.88041e+08	1.47187e+08	1.37614e+08	1.38787e+08	8.13021e+07	1.75393e+08	1.22862e+08
Q03137	Ephrin type-A receptor 4 (EC 2.7.10.1) (Tyrosine-protein kinase receptor MPK-3) (Tyrosine-protein kinase receptor SEK-1)	Epha4 Sek Sek1	28.0681	27.3819	27.6332	27.2283	27.5202	27.2876	27.4871	2.81404e+08	1.74896e+08	2.08178e+08	1.57234e+08	1.92483e+08	1.63825e+08	1.88116e+08
P54763	Ephrin type-B receptor 2 (EC 2.7.10.1) (Neural kinase) (Nuk receptor tyrosine kinase) (Tyrosine-protein kinase receptor EPH-3) (Tyrosine-protein kinase receptor SEK-3)	Ephb2 Epth3 Nuk Sek3	30.0044	29.4141	29.2346	29.2916	28.7815	29.6513	29.253	1.07703e+09	7.15352e+08	6.31661e+08	6.57134e+08	4.61422e+08	8.43207e+08	6.39774e+08
Q8VEH5	EPM2A-interacting protein 1 (Laforin-interacting protein)	Epm2aip1 Kiaa0766	27.2784	26.1999	26.506	26.0822	25.9821	26.4385	25.2844	1.62782e+08	7.70802e+07	9.52997e+07	7.10427e+07	6.62815e+07	9.09477e+07	4.08657e+07
Q80VP1	Epsin-1 (EPS-15-interacting protein 1) (Intersectin-EH-binding protein 1) (Ibp1)	Epn1	25.9641	24.6351	23.9467	24.6486	23.8004	24.7809	23.9001	6.546e+07	2.60559e+07	1.61691e+07	2.63005e+07	1.4609e+07	2.8826e+07	1.56546e+07
Q8CHU3	Epsin-2 (EPS-15-interacting protein 2) (Intersectin-EH-binding protein 2) (Ibp2)	Epn2	26.893	25.9847	26.1794	25.8954	25.8082	26.0503	25.9162	1.24621e+08	6.64029e+07	7.59933e+07	6.24172e+07	5.87546e+07	6.94894e+07	6.33231e+07
Q9DC16	Endoplasmic reticulum-Golgi intermediate compartment protein 1 (ER-Golgi intermediate compartment 32 kDa protein) (ERGIC-32)	Ergic1 Ergic32	28.9318	28.3164	28.9653	28.3666	28.839	28.9165	29.0902	5.12073e+08	3.34265e+08	5.24102e+08	3.46095e+08	4.80164e+08	5.06682e+08	5.71496e+08
Q9CR89	Endoplasmic reticulum-Golgi intermediate compartment protein 2	Ergic2	25.1125	23.8412	24.2974	23.8605	23.7651	23.7773	23.8548	3.6276e+07	1.5028e+07	2.0618e+07	1.52312e+07	1.42568e+07	1.43772e+07	1.51706e+07
P84089	Enhancer of rudimentary homolog (Mer)	Erh	26.7463	26.1308	26.3465	25.9333	25.7115	26.3983	26.1545	1.12574e+08	7.34767e+07	8.5327e+07	6.40752e+07	5.49453e+07	8.84461e+07	7.4692e+07
Q8VEH8	Endoplasmic reticulum lectin 1 (ER lectin) (Erlectin)	Erlec1	27.2978	26.5915	26.9801	26.7687	27.0964	26.8084	27.1172	1.64992e+08	1.01122e+08	1.32376e+08	1.14332e+08	1.43489e+08	1.1753e+08	1.45579e+08
B5DEH2	Erlin-2 (Endoplasmic reticulum lipid raft-associated protein 2) (Stomatin-prohibitin-flotillin-HflC/K domain-containing protein 2) (SPFH domain-containing protein 2)	Erlin2 Spfh2	29.6255	28.8339	29.1862	28.6722	28.7057	28.8411	28.9887	8.28279e+08	4.78496e+08	6.10836e+08	4.27765e+08	4.37814e+08	4.80891e+08	5.32675e+08
Q6UPR8	Endoplasmic reticulum metallopeptidase 1 (EC 3.4.-.-) (Felix-ina)	Ermp1 Fxna	26.1591	25.6363	26.0182	25.3386	25.4923	25.5299	25.6205	7.49347e+07	5.21534e+07	6.79622e+07	4.24294e+07	4.72011e+07	4.84461e+07	5.15874e+07
P52555	Endoplasmic reticulum resident protein 29 (ERp29) (Endoplasmic reticulum resident protein 31) (ERp31)	Erp29	27.116	26.5713	25.633	26.611	25.5921	26.5882	25.7789	1.45452e+08	9.97168e+07	5.20353e+07	1.02493e+08	5.05819e+07	1.00892e+08	5.75735e+07
Q9D1Q6	Endoplasmic reticulum resident protein 44 (ER protein 44) (ERp44) (Thioredoxin domain-containing protein 4)	Erp44 Kiaa0573 Txndc4	25.3558	25.5384	25.4948	25.7515	24.9983	25.4911	25.4225	4.29396e+07	4.87342e+07	4.72811e+07	5.64896e+07	3.35152e+07	4.71615e+07	4.49723e+07
P56571	ES1 protein homolog, mitochondrial		29.4836	29.7043	28.9543	29.6308	29.0415	29.498	29.3281	7.50693e+08	8.74757e+08	5.20117e+08	8.31275e+08	5.52536e+08	7.58223e+08	6.73982e+08
B0BNE5	S-formylglutathione hydrolase (FGH) (EC 3.1.2.12) (Esterase D)	Esd	25.5688	25.1299	24.3695	25.2723	24.097	24.7384	24.3543	4.97692e+07	3.67161e+07	2.16744e+07	4.05248e+07	1.79442e+07	2.79894e+07	2.14477e+07
Q9Z1X1	Extended synaptotagmin-1 (E-Syt1) (Membrane-bound C2 domain-containing protein) (vp115)	Esyt1 Fam62a Mbc2	25.1759	25.4976	25.9791	25.6584	26.0059	25.7291	25.6266	3.79065e+07	4.73749e+07	6.61417e+07	5.29611e+07	6.73844e+07	5.56211e+07	5.1806e+07
Q99LC5	Electron transfer flavoprotein subunit alpha, mitochondrial (Alpha-ETF)	Etfa	27.1965	27.1326	26.5633	27.0393	27.2747	26.8658	26.8262	1.53806e+08	1.47139e+08	9.91664e+07	1.37926e+08	1.62373e+08	1.22292e+08	1.18981e+08
Q68FU3	Electron transfer flavoprotein subunit beta (Beta-ETF)	Etfb	24.7455	24.3123	23.3954	24.0072	24.6328	23.6647	23.8222	2.81271e+07	2.08324e+07	1.10333e+07	1.68614e+07	2.60149e+07	1.32983e+07	1.48319e+07
Q6UPE1	Electron transfer flavoprotein-ubiquinone oxidoreductase, mitochondrial (ETF-QO) (ETF-ubiquinone oxidoreductase) (EC 1.5.5.1) (Electron-transferring-flavoprotein dehydrogenase) (ETF dehydrogenase)	Etfdh	30.7687	30.188	30.1173	30.0884	30.115	29.8829	29.9942	1.82934e+09	1.22315e+09	1.1647e+09	1.14157e+09	1.16283e+09	9.90027e+08	1.06941e+09
P70429	Ena/VASP-like protein (Ena/vasodilator-stimulated phosphoprotein-like)	Evl	25.3218	24.602	24.5928	24.5297	24.2298	24.6806	24.4007	4.19404e+07	2.54655e+07	2.53025e+07	2.42193e+07	1.96743e+07	2.68909e+07	2.21478e+07
Q61545	RNA-binding protein EWS	Ewsr1 Ews Ewsh	26.9598	25.2119	25.6437	25.568	25.7886	25.3684	25.2151	1.30528e+08	3.88628e+07	5.24233e+07	4.97432e+07	5.79624e+07	4.33162e+07	3.89491e+07
A6H5Z3	Exocyst complex component 6B (Exocyst complex component Sec15B) (SEC15-like protein 2)	Exoc6b Sec15b Sec15l2	25.2329	24.9018	24.7881	24.6723	24.4815	24.8142	24.5158	3.94333e+07	3.13456e+07	2.89707e+07	2.67356e+07	2.34245e+07	2.9499e+07	2.39882e+07
Q8VEG4	Exonuclease 3'-5' domain-containing protein 2 (EC 3.1.11.1) (Exonuclease 3'-5' domain-like-containing protein 2)	Exd2 Exdl2	26.7667	25.6572	26.0036	25.8906	25.7119	25.7798	26.0855	1.14175e+08	5.29145e+07	6.72787e+07	6.22066e+07	5.4959e+07	5.76089e+07	7.12085e+07
Q8R3S6	Exocyst complex component 1 (Exocyst complex component Sec3)	Exoc1 Sec3 Sec3l1	26.6348	25.4315	25.6435	25.2968	25.1427	25.5024	25.4017	1.04199e+08	4.52537e+07	5.24153e+07	4.12192e+07	3.70439e+07	4.75315e+07	4.43279e+07
O54921	Exocyst complex component 2 (Exocyst complex component Sec5) (rSec5)	Exoc2 Sec5 Sec5l1	26.209	25.6128	26.1602	25.5441	26.1905	25.594	25.749	7.75695e+07	5.13111e+07	7.49901e+07	4.89255e+07	7.65839e+07	5.06465e+07	5.63934e+07
Q62825	Exocyst complex component 3 (Exocyst complex component Sec6) (rSec6)	Exoc3 Sec6 Sec6l1	26.9491	26.8096	26.6861	26.6885	26.5038	26.7296	26.8481	1.29564e+08	1.1762e+08	1.07977e+08	1.08153e+08	9.51589e+07	1.11275e+08	1.20809e+08
Q62824	Exocyst complex component 4 (Exocyst complex component Sec8) (rSec8)	Exoc4 Sec8 Sec8l1	28.577	27.4499	27.3035	27.3223	27.2359	27.32	27.3365	4.00433e+08	1.83339e+08	1.65641e+08	1.67814e+08	1.58061e+08	1.67547e+08	1.6947e+08
P97878	Exocyst complex component 5 (71 kDa component of rsec6/8 secretory complex) (Exocyst complex component Sec10) (p71)	Exoc5 Sec10l1	26.1247	25.4546	25.5273	25.6418	25.3981	25.5477	25.6044	7.31657e+07	4.59845e+07	4.83583e+07	5.23547e+07	4.42181e+07	4.90473e+07	5.1016e+07
O35250	Exocyst complex component 7 (Exocyst complex component Exo70)	Exoc7 Exo70	27.1711	26.1519	26.4465	25.9148	25.8218	25.9997	26.0781	1.5112e+08	7.45598e+07	9.14542e+07	6.32585e+07	5.93095e+07	6.70932e+07	7.08441e+07
Q8C163	Nuclease EXOG, mitochondrial (EC 3.1.30.-) (Endonuclease G-like 1) (Endo G-like 1)	Exog Endogl1	28.9852	28.615	28.7391	28.7452	28.8016	28.4836	28.5974	5.31397e+08	4.11121e+08	4.48044e+08	4.49943e+08	4.6789e+08	3.75341e+08	4.0613e+08
Q0VAV2	Exophilin-5 (Synaptotagmin-like protein homolog lacking C2 domains b) (SlaC2-b) (Slp homolog lacking C2 domains b)	Exph5 Kiaa0624 Slac2b	25.5287	24.6663	25.4736	24.4503	24.8941	25.4787	24.5526	4.84051e+07	2.66262e+07	4.65918e+07	2.29227e+07	3.11787e+07	4.67574e+07	2.46082e+07
Q99L47	Hsc70-interacting protein (Hip) (Protein FAM10A1) (Protein ST13 homolog)	St13 Fam10a1 Hip	26.3793	25.4234	25.9089	25.3589	25.1011	25.5257	25.5884	8.72886e+07	4.49987e+07	6.30023e+07	4.30317e+07	3.59901e+07	4.83047e+07	5.04524e+07
Q8VE88	Protein FAM114A2	Fam114a2	2.49245	23.1949	22.552	22.9841	23.1492	23.7965	23.1521	5.62735	9.60172e+06	6.14918e+06	8.29648e+06	9.30251e+06	1.45701e+07	9.32131e+06
Q3MHU5	Protein FAM134A	Fam134a	24.7954	25.3769	26.1196	25.417	25.264	25.4662	26.4547	2.91174e+07	4.35712e+07	7.29071e+07	4.48013e+07	4.02924e+07	4.63555e+07	9.19747e+07
Q6AY14	Protein FAM161A	Fam161a	24.7865	23.6623	23.1613	23.8141	24.2122	23.5451	23.5011	2.89383e+07	1.32761e+07	9.38104e+06	1.47486e+07	1.94352e+07	1.224e+07	1.18726e+07
Q4QQV3	Protein FAM162A (E2-induced gene 5 protein homolog)	Fam162a E2ig5	31.1395	30.7478	30.766	30.8167	30.7022	30.5142	30.3685	2.36556e+09	1.80312e+09	1.82592e+09	1.89128e+09	1.747e+09	1.53353e+09	1.38626e+09
Q5XG69	Soluble lamin-associated protein of 75 kDa (SLAP75) (Protein FAM169A)	Fam169a Kiaa0888	30.8702	30.0773	29.8986	29.9224	29.5918	30.1595	30.0005	1.9627e+09	1.13284e+09	1.00088e+09	1.01752e+09	8.09152e+08	1.19922e+09	1.07409e+09
A2A699	Protein FAM171A2	Fam171a2	25.578	25.0824	25.3611	24.9885	24.9409	24.789	25.3173	5.00901e+07	3.55262e+07	4.30963e+07	3.32869e+07	3.2207e+07	2.89881e+07	4.18081e+07
Q5XIJ4	Protein FAM210A	Fam210a	28.3885	27.8841	27.9432	27.8113	27.7261	27.5392	27.6609	3.51403e+08	2.47722e+08	2.58065e+08	2.35531e+08	2.2202e+08	1.95039e+08	2.12207e+08
Q6AXX6	Redox-regulatory protein FAM213A (Peroxiredoxin-like 2 activated in M-CSF stimulated monocytes) (Protein PAMM) (Sperm head protein 1)	Fam213a Pamm Shp1	30.3051	29.9229	30.2932	29.8345	30.1576	29.9211	30.1422	1.32665e+09	1.01786e+09	1.31574e+09	9.57377e+08	1.19771e+09	1.01657e+09	1.18496e+09
Q5M7W6	Protein FAM234A (Protein ITFG3)	Fam234a Itfg3	27.5875	27.0767	27.3817	27.0042	27.0404	27.1271	27.3858	2.01677e+08	1.41549e+08	1.74874e+08	1.34608e+08	1.3803e+08	1.46579e+08	1.75362e+08
Q8BYI8	Protein FAM234B	Fam234b Kiaa1467	25.0728	25.3374	25.5578	25.0855	25.4131	25.0503	25.0933	3.5291e+07	4.23945e+07	4.93929e+07	3.56032e+07	4.46785e+07	3.47442e+07	3.57966e+07
Q921M7	Protein FAM49B	Fam49b	26.5277	25.2723	25.3119	25.0257	24.9967	24.9621	24.7162	9.67444e+07	4.05234e+07	4.16537e+07	3.41571e+07	3.34774e+07	3.26844e+07	2.7563e+07
Q7TNV1	Protein FAM57B	Fam57b	28.749	27.9234	27.9701	28.2787	27.8083	27.776	27.8382	4.51139e+08	2.54558e+08	2.62923e+08	3.25636e+08	2.35027e+08	2.29827e+08	2.39963e+08
Q5FWT1	Protein FAM98A	Fam98a	26.0368	25.4497	25.5591	25.2687	25.5385	25.4778	25.6139	6.88406e+07	4.58285e+07	4.94367e+07	4.04239e+07	4.87379e+07	4.67273e+07	5.13517e+07
Q80VD1	Protein FAM98B	Fam98b	25.7948	25.9635	26.1083	26.0694	25.8798	26.1174	25.9811	5.82119e+07	6.54345e+07	7.23394e+07	7.04172e+07	6.17458e+07	7.27968e+07	6.62336e+07
P97612	Fatty-acid amide hydrolase 1 (EC 3.5.1.99) (Anandamide amidohydrolase 1) (Oleamide hydrolase 1)	Faah Faah1	28.6669	28.2078	28.2425	28.0802	28.0985	28.0074	28.4387	4.26186e+08	3.10024e+08	3.1758e+08	2.83787e+08	2.87404e+08	2.69818e+08	3.6384e+08
P55053	Fatty acid-binding protein, epidermal (Cutaneous fatty acid-binding protein) (C-FABP) (DA11) (Epidermal-type fatty acid-binding protein) (E-FABP) (Fatty acid-binding protein 5)	Fabp5	28.9081	27.6041	27.6793	27.5846	28.6453	27.9127	30.3732	5.0375e+08	2.04008e+08	2.14928e+08	2.01273e+08	4.19842e+08	2.52668e+08	1.39071e+09
Q80W54	CAAX prenyl protease 1 homolog (EC 3.4.24.84) (Farnesylated proteins-converting enzyme 1) (FACE-1) (Prenyl protein-specific endoprotease 1) (Zinc metalloproteinase Ste24 homolog)	Zmpste24 Face1	25.034	24.2688	24.6879	24.0762	24.3366	24.4891	24.5171	3.43541e+07	2.02138e+07	2.70269e+07	1.76875e+07	2.11862e+07	2.3548e+07	2.40087e+07
Q3TDN2	FAS-associated factor 2 (UBX domain-containing protein 8)	Faf2 Kiaa0887 Ubxd8	30.5137	29.5635	28.9645	29.3871	28.5983	28.8171	28.9424	1.53297e+09	7.93429e+08	5.23805e+08	7.02123e+08	4.06384e+08	4.72941e+08	5.1587e+08
Q5BK32	FAS-associated factor 2 (UBX domain-containing protein 8)	Faf2 Ubxd8	28.7983	28.4724	28.6941	28.3911	28.3291	28.6201	28.7756	4.66815e+08	3.72439e+08	4.34304e+08	3.52034e+08	3.37219e+08	4.12567e+08	4.59527e+08
B2RYW9	Fumarylacetoacetate hydrolase domain-containing protein 2 (EC 3.-.-.-)	Fahd2 Fahd2a	27.0458	25.9677	25.1211	25.8671	25.1317	25.7828	25.326	1.38552e+08	6.5624e+07	3.64921e+07	6.12016e+07	3.67627e+07	5.77275e+07	4.20603e+07
F8VPU2	FERM, RhoGEF and pleckstrin domain-containing protein 1	Farp1	27.1767	26.1418	25.8458	25.8376	25.6641	26.3255	25.6838	1.51702e+08	7.40382e+07	6.03067e+07	5.99626e+07	5.31693e+07	8.40948e+07	5.39017e+07
Q91VS8	FERM, RhoGEF and pleckstrin domain-containing protein 2 (FERM domain including RhoGEF) (FIR)	Farp2 Kiaa0793	24.9174	23.7771	23.9582	23.8537	23.6399	23.9537	23.6594	3.16865e+07	1.43749e+07	1.6298e+07	1.51598e+07	1.30713e+07	1.62473e+07	1.3249e+07
P12785	Fatty acid synthase (EC 2.3.1.85) [Includes: [Acyl-carrier-protein] S-acetyltransferase (EC 2.3.1.38); [Acyl-carrier-protein] S-malonyltransferase (EC 2.3.1.39); 3-oxoacyl-[acyl-carrier-protein] synthase (EC 2.3.1.41); 3-oxoacyl-[acyl-carrier-protein] reductase (EC 1.1.1.100); 3-hydroxyacyl-[acyl-carrier-protein] dehydratase (EC 4.2.1.59); Enoyl-[acyl-carrier-protein] reductase (EC 1.3.1.39); Ole…	Fasn	28.3925	27.7229	27.2899	27.5449	27.3532	28.1797	27.622	3.52362e+08	2.21533e+08	1.64088e+08	1.95809e+08	1.71451e+08	3.04042e+08	2.06558e+08
Q61554	Fibrillin-1 [Cleaved into: Asprosin]	Fbn1 Fbn-1	26.1927	23.9048	24.3676	23.9067	25.8567	26.4612	24.1934	7.6698e+07	1.57059e+07	2.1646e+07	1.57261e+07	6.07621e+07	9.23853e+07	1.91842e+07
Q6NS60	F-box only protein 41	Fbxo41 D6Ertd538e Kiaa1940	24.8461	24.6768	24.4845	24.7668	25.0441	24.3907	24.5807	3.01583e+07	2.68207e+07	2.34724e+07	2.85471e+07	3.45969e+07	2.19955e+07	2.50924e+07
Q02769	Squalene synthase (SQS) (SS) (EC 2.5.1.21) (FPP:FPP farnesyltransferase) (Farnesyl-diphosphate farnesyltransferase)	Fdft1	25.6186	25.161	25.5109	24.9869	25.025	25.0809	25.3066	5.15187e+07	3.75163e+07	4.78125e+07	3.32507e+07	3.41401e+07	3.54892e+07	4.15006e+07
Q8CIB5	Fermitin family homolog 2 (Kindlin-2) (Pleckstrin homology domain-containing family C member 1)	Fermt2 Plekhc1	23.6494	23.0335	23.069	22.373	23.1896	23.9322	22.8215	1.31578e+07	8.58573e+06	8.79956e+06	5.43185e+06	9.56698e+06	1.60075e+07	7.41228e+06
P97447	Four and a half LIM domains protein 1 (FHL-1) (KyoT) (RBP-associated molecule 14-1) (RAM14-1) (Skeletal muscle LIM-protein 1) (SLIM) (SLIM-1)	Fhl1	27.902	26.0506	25.9043	25.8214	26.2284	26.9371	26.3452	2.50811e+08	6.95031e+07	6.28025e+07	5.92941e+07	7.86207e+07	1.28491e+08	8.52506e+07
P14480	Fibrinogen beta chain (Liver regeneration-related protein LRRG036/LRRG043/LRRG189) [Cleaved into: Fibrinopeptide B; Fibrinogen beta chain]	Fgb Ab1-181 Ab1-216 Ac1-581	27.6754	25.8052	26.7662	25.5845	26.1895	27.2194	26.6298	2.14356e+08	5.86336e+07	1.14134e+08	5.03168e+07	7.65262e+07	1.56267e+08	1.03843e+08
P02680	Fibrinogen gamma chain	Fgg	25.868	24.6354	25.3566	24.4407	24.8433	26.0903	25.0725	6.12393e+07	2.6061e+07	4.29619e+07	2.27715e+07	3.01011e+07	7.14449e+07	3.52835e+07
Q9JI19	Acidic fibroblast growth factor intracellular-binding protein (aFGF intracellular-binding protein) (FGF-1 intracellular-binding protein)	Fibp	26.9574	25.4817	25.7376	25.4393	24.9438	25.2367	25.5242	1.30312e+08	4.68562e+07	5.59501e+07	4.54993e+07	3.22723e+07	3.95383e+07	4.82574e+07
P84817	Mitochondrial fission 1 protein (FIS1 homolog) (rFis1) (Tetratricopeptide repeat protein 11) (TPR repeat protein 11)	Fis1 Ttc11	27.3658	27.2763	27.405	27.2964	27.1057	27.2289	27.2851	1.7295e+08	1.62548e+08	1.77721e+08	1.64827e+08	1.44416e+08	1.573e+08	1.63541e+08
Q62446	Peptidyl-prolyl cis-trans isomerase FKBP3 (PPIase FKBP3) (EC 5.2.1.8) (25 kDa FK506-binding protein) (25 kDa FKBP) (FKBP-25) (FK506-binding protein 3) (FKBP-3) (Immunophilin FKBP25) (Rapamycin-selective 25 kDa immunophilin) (Rotamase)	Fkbp3 Fkbp25	25.0488	25.1962	24.9456	25.0487	24.4536	24.3805	25.097	3.4708e+07	3.84437e+07	3.23132e+07	3.47074e+07	2.29755e+07	2.184e+07	3.58882e+07
Q3B7U9	Peptidyl-prolyl cis-trans isomerase FKBP8 (PPIase FKBP8) (EC 5.2.1.8) (FK506-binding protein 8) (FKBP-8) (Rotamase)	Fkbp8	30.8425	30.3492	30.4856	30.2533	30.0616	30.2666	30.265	1.92545e+09	1.36777e+09	1.5034e+09	1.27987e+09	1.1206e+09	1.29167e+09	1.29029e+09
Q8BTM8	Filamin-A (FLN-A) (Actin-binding protein 280) (ABP-280) (Alpha-filamin) (Endothelial actin-binding protein) (Filamin-1) (Non-muscle filamin)	Flna Fln Fln1	28.7646	27.3367	27.0035	27.0735	27.1403	28.1363	27.3901	4.56053e+08	1.69504e+08	1.34546e+08	1.41233e+08	1.4793e+08	2.95043e+08	1.75893e+08
Q9Z1E1	Flotillin-1 (Reggie-2) (REG-2)	Flot1 Reg2	31.1659	30.8179	30.6715	30.6912	30.579	31.0377	31.0954	2.40921e+09	1.89277e+09	1.71023e+09	1.73368e+09	1.60402e+09	2.20437e+09	2.29434e+09
Q60634	Flotillin-2 (Epidermal surface antigen) (ESA) (Membrane component chromosome 17 surface marker 1 homolog)	Flot2 Esa1 M17s1	31.0499	30.4969	30.7032	30.3998	30.5192	30.7946	30.917	2.22311e+09	1.51526e+09	1.7482e+09	1.41659e+09	1.53889e+09	1.86255e+09	2.02746e+09
Q05860	Formin-1 (Limb deformity protein)	Fmn1 Fmn Ld	24.5572	23.8334	23.909	23.8855	23.7075	23.7095	24.0259	2.46868e+07	1.4948e+07	1.57513e+07	1.54972e+07	1.36987e+07	1.37175e+07	1.70816e+07
A2APV2	Formin-like protein 2 (Protein Man)	Fmnl2 Kiaa1902 Man	23.6523	23.5135	24.306	23.5112	24.1083	24.4081	24.1244	1.31845e+07	1.19744e+07	2.0741e+07	1.19558e+07	1.8085e+07	2.22618e+07	1.8288e+07
Q80WE1	Synaptic functional regulator FMR1 (Fragile X mental retardation protein 1 homolog) (FMRP) (Protein FMR-1)	Fmr1	26.4005	25.6195	25.4776	25.4149	25.5512	25.0255	25.2308	8.85829e+07	5.15496e+07	4.67208e+07	4.47354e+07	4.91687e+07	3.41527e+07	3.93761e+07
P70627	Glutamate carboxypeptidase 2 (EC 3.4.17.21) (Folate hydrolase 1) (Folylpoly-gamma-glutamate carboxypeptidase) (FGCP) (Glutamate carboxypeptidase II) (GCPII) (Membrane glutamate carboxypeptidase) (mGCP) (N-acetylated-alpha-linked acidic dipeptidase I) (NAALADase I) (Prostate-specific membrane antigen homolog) (Pteroylpoly-gamma-glutamate carboxypeptidase)	Folh1 Naalad1	24.0443	25.0883	25.3051	24.9967	25.7148	24.4452	25.4813	1.73005e+07	3.56735e+07	4.14572e+07	3.3477e+07	5.50732e+07	2.28423e+07	4.68424e+07
Q9WV91	Prostaglandin F2 receptor negative regulator (Prostaglandin F2-alpha receptor regulatory protein) (Prostaglandin F2-alpha receptor-associated protein) (CD antigen CD315)	Ptgfrn Fprp	29.1326	28.9668	28.1741	28.8243	27.848	28.2193	27.9772	5.88546e+08	5.24648e+08	3.0287e+08	4.75326e+08	2.41596e+08	3.12508e+08	2.64235e+08
Q920B0	FERM domain-containing protein 4B (GRP1-binding protein GRSP1) (Golgi-associated band 4.1-like protein) (GOBLIN)	Frmd4b	23.9859	23.6615	23.8584	24.0261	23.8038	23.0519	23.5827	1.66145e+07	1.32685e+07	1.52091e+07	1.70834e+07	1.46442e+07	8.69587e+06	1.25629e+07
Q6P5H6	FERM domain-containing protein 5	Frmd5	28.4824	27.7534	27.6773	27.5954	27.114	27.4474	27.4633	3.75011e+08	2.26254e+08	2.14634e+08	2.02784e+08	1.45255e+08	1.83017e+08	1.8505e+08
Q5U2R3	FERM domain-containing protein 8	Frmd8	24.3482	23.6887	23.9518	23.5621	22.7596	23.666	23.3185	2.13564e+07	1.35209e+07	1.62254e+07	1.23854e+07	7.10099e+06	1.33099e+07	1.04609e+07
B1AXV0	DOMON domain-containing protein FRRS1L (Ferric-chelate reductase 1-like protein)	Frrs1l	25.6664	23.0136	23.954	23.3143	23.5362	22.5444	23.865	5.32547e+07	8.46812e+06	1.62507e+07	1.04305e+07	1.21651e+07	6.11684e+06	1.52784e+07
E9Q8I9	Protein furry homolog	Fry Kiaa4143	24.8231	23.8853	24.0479	23.624	24.1897	23.7163	24.0152	2.96821e+07	1.54946e+07	1.73431e+07	1.29276e+07	1.91352e+07	1.37822e+07	1.69546e+07
Q61553	Fascin (Singed-like protein)	Fscn1 Fan1 Snl	26.9416	26.4535	24.8365	26.547	24.699	26.2392	24.6434	1.28897e+08	9.18953e+07	2.99599e+07	9.80516e+07	2.72351e+07	7.92102e+07	2.62067e+07
Q3U0V1	Far upstream element-binding protein 2 (FUSE-binding protein 2) (KH type-splicing regulatory protein) (KSRP)	Khsrp Fubp2	24.7278	23.4754	23.8096	23.3045	23.1001	23.7299	23.0934	2.77841e+07	1.16625e+07	1.47027e+07	1.03598e+07	8.99147e+06	1.39128e+07	8.94961e+06
Q9CZV8	F-box/LRR-repeat protein 20 (F-box and leucine-rich repeat protein 20) (F-box/LRR-repeat protein 2-like)	Fbxl20 Fbl2	26.2101	26.3423	26.4512	26.1487	25.9842	26.1504	26.2421	7.76276e+07	8.50816e+07	9.17528e+07	7.43923e+07	6.638e+07	7.44813e+07	7.93719e+07
Q61584	Fragile X mental retardation syndrome-related protein 1 (mFxr1p)	Fxr1 Fxr1h	26.5391	25.2852	25.8803	25.15	25.5103	24.977	25.2773	9.75109e+07	4.08889e+07	6.17661e+07	3.7232e+07	4.77918e+07	3.30233e+07	4.06641e+07
Q9D164	FXYD domain-containing ion transport regulator 6 (PLM-like protein) (Phosphohippolin)	Fxyd6 Plp	29.3873	28.1361	28.2013	27.8516	28.3777	27.9808	28.019	7.02211e+08	2.94992e+08	3.08631e+08	2.42203e+08	3.48761e+08	2.6489e+08	2.71994e+08
Q8VDC1	FYVE and coiled-coil domain-containing protein 1	Fyco1	27.4959	26.7045	26.8362	26.6758	26.6469	26.8099	26.9356	1.8928e+08	1.09356e+08	1.19809e+08	1.07204e+08	1.05081e+08	1.17646e+08	1.28356e+08
P39688	Tyrosine-protein kinase Fyn (EC 2.7.10.2) (Proto-oncogene c-Fyn) (p59-Fyn)	Fyn	28.8632	28.229	28.3322	28.187	28.1792	28.154	28.3276	4.88307e+08	3.14616e+08	3.3794e+08	3.05586e+08	3.03948e+08	2.9867e+08	3.36862e+08
Q9EQD0	Frizzled-5 (Fz-5) (mFz5)	Fzd5	25.6742	25.5435	25.3569	25.4777	24.7928	25.7401	25.8957	5.35445e+07	4.89044e+07	4.29718e+07	4.67268e+07	2.90652e+07	5.60457e+07	6.24291e+07
P04797	Glyceraldehyde-3-phosphate dehydrogenase (GAPDH) (EC 1.2.1.12) (38 kDa BFA-dependent ADP-ribosylation substrate) (BARS-38) (Peptidyl-cysteine S-nitrosylase GAPDH) (EC 2.6.99.-)	Gapdh Gapd	37.5365	37.4243	37.8723	37.3335	36.1422	37.6848	38.2657	1.99346e+11	1.84433e+11	2.51598e+11	1.73188e+11	7.58362e+10	2.20934e+11	3.30461e+11
Q6AZ83	Glucose-6-phosphatase 3 (G-6-Pase 3) (G6Pase 3) (EC 3.1.3.9)	G6pc3	24.2292	26.0207	25.4284	26.5328	26.6336	26.0809	26.616	1.96657e+07	6.80777e+07	4.51568e+07	9.70864e+07	1.04115e+08	7.09798e+07	1.02852e+08
Q6P6V0	Glucose-6-phosphate isomerase (GPI) (EC 5.3.1.9) (Autocrine motility factor) (AMF) (Neuroleukin) (NLK) (Phosphoglucose isomerase) (PGI) (Phosphohexose isomerase) (PHI)	Gpi	28.8101	28.689	27.0652	28.7733	27.5775	28.2499	27.0044	4.70659e+08	4.32752e+08	1.40425e+08	4.58789e+08	2.00288e+08	3.19214e+08	1.34623e+08
Q9Z0U4	Gamma-aminobutyric acid type B receptor subunit 1 (GABA-B receptor 1) (GABA-B-R1) (GABA-BR1) (GABABR1) (Gb1)	Gabbr1	27.5377	26.6703	26.8538	26.5763	26.5381	26.3566	26.6226	1.94842e+08	1.06797e+08	1.21285e+08	1.00059e+08	9.74475e+07	8.59286e+07	1.03325e+08
Q80T41	Gamma-aminobutyric acid type B receptor subunit 2 (GABA-B receptor 2) (GABA-B-R2) (GABA-BR2) (GABABR2) (Gb2) (G-protein coupled receptor 51)	Gabbr2 Gm425 Gpr51	27.8178	26.6929	26.6282	26.6522	26.5363	26.4295	26.4276	2.36594e+08	1.08481e+08	1.03725e+08	1.05466e+08	9.73235e+07	9.038e+07	9.02635e+07
P50554	4-aminobutyrate aminotransferase, mitochondrial (EC 2.6.1.19) ((S)-3-amino-2-methylpropionate transaminase) (EC 2.6.1.22) (GABA aminotransferase) (GABA-AT) (Gamma-amino-N-butyrate transaminase) (GABA transaminase) (GABA-T) (L-AIBAT) [Cleaved into: 4-aminobutyrate aminotransferase, brain isoform; 4-aminobutyrate aminotransferase, liver isoform]	Abat Gabat	29.1841	28.5385	27.2465	28.3994	27.6736	28.362	27.6232	6.09935e+08	3.89884e+08	1.59222e+08	3.54066e+08	2.14076e+08	3.45003e+08	2.06727e+08
Q6PB93	Polypeptide N-acetylgalactosaminyltransferase 2 (EC 2.4.1.41) (Polypeptide GalNAc transferase 2) (GalNAc-T2) (pp-GaNTase 2) (Protein-UDP acetylgalactosaminyltransferase 2) (UDP-GalNAc:polypeptide N-acetylgalactosaminyltransferase 2) [Cleaved into: Polypeptide N-acetylgalactosaminyltransferase 2 soluble form]	Galnt2	26.304	26.1282	26.1869	25.9346	25.8932	26.0205	26.0587	8.2848e+07	7.33446e+07	7.63925e+07	6.41344e+07	6.23211e+07	6.80672e+07	6.98951e+07
Q80VA0	N-acetylgalactosaminyltransferase 7 (EC 2.4.1.-) (Polypeptide GalNAc transferase 7) (GalNAc-T7) (pp-GaNTase 7) (Protein-UDP acetylgalactosaminyltransferase 7) (UDP-GalNAc:polypeptide N-acetylgalactosaminyltransferase 7)	Galnt7	27.9306	27.2901	27.2811	27.2321	26.9013	26.8395	27.2949	2.55831e+08	1.64108e+08	1.63092e+08	1.57645e+08	1.25339e+08	1.2009e+08	1.64654e+08
Q8BHN3	Neutral alpha-glucosidase AB (EC 3.2.1.84) (Alpha-glucosidase 2) (Glucosidase II subunit alpha)	Ganab G2an Kiaa0088	28.5345	27.7931	27.3796	27.6565	27.1331	27.9738	27.2372	3.88819e+08	2.32575e+08	1.74614e+08	2.11564e+08	1.47194e+08	2.63612e+08	1.58201e+08
Q6PAR5	GTPase-activating protein and VPS9 domain-containing protein 1 (GAPex-5) (Rab5-activating protein 6)	Gapvd1 Gapex5 Kiaa1521	24.2388	25.5936	25.7702	25.4369	25.2294	25.2069	25.6457	1.97975e+07	5.0634e+07	5.72258e+07	4.54229e+07	3.93368e+07	3.87285e+07	5.24953e+07
Q9CYL5	Golgi-associated plant pathogenesis-related protein 1 (GAPR-1) (Golgi-associated PR-1 protein) (Glioma pathogenesis-related protein 2) (GliPR 2)	Glipr2 Gapr1	30.2634	30.1221	29.8376	29.9908	30.242	31.2676	31.0553	1.28881e+09	1.16858e+09	9.59408e+08	1.06695e+09	1.2698e+09	2.58524e+09	2.23145e+09
P62874	Guanine nucleotide-binding protein G(I)/G(S)/G(T) subunit beta-1 (Transducin beta chain 1)	Gnb1	35.8564	35.4633	35.3604	35.4097	34.9578	35.3107	35.2822	6.22102e+10	4.73712e+10	4.41106e+10	4.56426e+10	3.33701e+10	4.26157e+10	4.17833e+10
P52287	Guanine nucleotide-binding protein G(I)/G(S)/G(T) subunit beta-3 (Transducin beta chain 3)	Gnb3	30.7512	30.0587	29.7055	30.0358	29.1096	29.8138	29.7048	1.80737e+09	1.1183e+09	8.75493e+08	1.10075e+09	5.79246e+08	9.4374e+08	8.75045e+08
O35353	Guanine nucleotide-binding protein subunit beta-4 (Transducin beta chain 4)	Gnb4	34.3055	34.0799	34.2284	34.0242	33.8575	34.0135	33.9933	2.12322e+10	1.8158e+10	2.01269e+10	1.74705e+10	1.55645e+10	1.73414e+10	1.71007e+10
Q61012	Guanine nucleotide-binding protein G(T) subunit gamma-T1 (Transducin gamma chain)	Gngt1 Gng1	31.7258	30.9962	30.9236	30.8466	29.5866	30.8027	30.0907	3.55149e+09	2.14178e+09	2.03673e+09	1.93088e+09	8.06199e+08	1.87302e+09	1.14342e+09
Q9CXP8	Guanine nucleotide-binding protein G(I)/G(S)/G(O) subunit gamma-10	Gng10	31.3595	30.8809	30.9386	30.7432	29.8121	30.72	30.5401	2.75517e+09	1.9773e+09	2.05801e+09	1.79734e+09	9.42618e+08	1.76864e+09	1.56126e+09
Q9DAS9	Guanine nucleotide-binding protein G(I)/G(S)/G(O) subunit gamma-12	Gng12	30.0201	29.5006	29.8049	29.5175	29.3782	29.6367	29.757	1.08878e+09	7.59576e+08	9.37938e+08	7.68513e+08	6.9777e+08	8.34701e+08	9.0732e+08
Q9JMF3	Guanine nucleotide-binding protein G(I)/G(S)/G(O) subunit gamma-13	Gng13	30.4935	29.5154	29.6689	29.7137	29.3346	29.3773	29.4584	1.5117e+09	7.67383e+08	8.53531e+08	8.80493e+08	6.77023e+08	6.97348e+08	7.37689e+08
P63216	Guanine nucleotide-binding protein G(I)/G(S)/G(O) subunit gamma-3	Gng3 Gngt3	30.6398	30.0247	30.2465	30.2662	30.1053	29.9472	30.4756	1.67299e+09	1.09229e+09	1.27381e+09	1.2913e+09	1.15504e+09	1.03514e+09	1.49302e+09
Q80SZ7	Guanine nucleotide-binding protein G(I)/G(S)/G(O) subunit gamma-5	Gng5 Gngt5	29.0669	29.2414	29.1989	29.3271	29.2748	29.3311	29.2086	5.62343e+08	6.34654e+08	6.1625e+08	6.73479e+08	6.49503e+08	6.75377e+08	6.204e+08
P63078	Guanine nucleotide-binding protein G(I)/G(S)/G(O) subunit gamma-8 (Gamma-9)	Gng8 Gng9 Gngt9	25.6117	25.0048	24.5074	25.2682	24.8552	25.0746	25.4192	5.12716e+07	3.36674e+07	2.38487e+07	4.04111e+07	3.03491e+07	3.53354e+07	4.48695e+07
P62812	Gamma-aminobutyric acid receptor subunit alpha-1 (GABA(A) receptor subunit alpha-1)	Gabra1 Gabra-1	28.1838	26.7535	27.1364	26.7268	26.9045	26.5973	26.8463	3.04902e+08	1.13136e+08	1.47524e+08	1.11061e+08	1.25622e+08	1.01525e+08	1.20657e+08
P26048	Gamma-aminobutyric acid receptor subunit alpha-2 (GABA(A) receptor subunit alpha-2)	Gabra2 Gabra-2	27.3774	26.1167	26.2726	25.8737	25.9817	25.7397	26.0801	1.7435e+08	7.27638e+07	8.10654e+07	6.14847e+07	6.62631e+07	5.60301e+07	7.09394e+07
P20236	Gamma-aminobutyric acid receptor subunit alpha-3 (GABA(A) receptor subunit alpha-3)	Gabra3 Gabra-3	26.3848	25.1531	25.3142	25.1005	25.0142	25.0069	24.7986	8.76216e+07	3.73119e+07	4.17199e+07	3.59754e+07	3.38858e+07	3.37148e+07	2.91826e+07
P63138	Gamma-aminobutyric acid receptor subunit beta-2 (GABA(A) receptor subunit beta-2)	Gabrb2 Gabrb-2	26.6464	26.0199	26.522	25.8899	26.2812	26.0938	26.2481	1.05046e+08	6.80422e+07	9.63614e+07	6.21766e+07	8.15511e+07	7.16182e+07	7.97024e+07
P22723	Gamma-aminobutyric acid receptor subunit gamma-2 (GABA(A) receptor subunit gamma-2)	Gabrg2	25.542	24.9891	25.0602	24.7438	25.043	24.7606	24.8089	4.88555e+07	3.33028e+07	3.49852e+07	2.80951e+07	3.45705e+07	2.84248e+07	2.93907e+07
Q60759	Glutaryl-CoA dehydrogenase, mitochondrial (GCD) (EC 1.3.8.6)	Gcdh	27.4629	27.8903	27.6986	27.7878	27.8028	27.756	27.9864	1.8499e+08	2.48784e+08	2.17826e+08	2.31726e+08	2.34138e+08	2.26664e+08	2.65919e+08
E9PVA8	eIF-2-alpha kinase activator GCN1 (GCN1 eIF-2-alpha kinase activator homolog) (GCN1-like protein 1) (General control of amino-acid synthesis 1-like protein 1) (Translational activator GCN1)	Gcn1 Gcn1l1	24.9981	25.8211	25.8333	25.9413	25.7998	25.8196	25.3956	3.35093e+07	5.92822e+07	5.97866e+07	6.44321e+07	5.84147e+07	5.92222e+07	4.41401e+07
Q8BMP6	Golgi resident protein GCP60 (Acyl-CoA-binding domain-containing protein 3) (Golgi complex-associated protein 1) (GOCAP1) (Golgi phosphoprotein 1) (GOLPH1) (PBR- and PKA-associated protein 7) (Peripheral benzodiazepine receptor-associated protein PAP7)	Acbd3 Gcp60 Pap7	25.6744	24.4158	24.2783	23.9392	23.9293	23.7466	23.8255	5.35503e+07	2.2381e+07	2.03467e+07	1.60848e+07	1.59751e+07	1.40745e+07	1.4866e+07
Q91W43	Glycine dehydrogenase (decarboxylating), mitochondrial (EC 1.4.4.2) (Glycine cleavage system P protein) (Glycine decarboxylase) (Glycine dehydrogenase (aminomethyl-transferring))	Gldc	29.0991	29.5201	29.3478	29.408	29.4549	29.5051	29.9292	5.75049e+08	7.69912e+08	6.83209e+08	7.12339e+08	7.35907e+08	7.6195e+08	1.02232e+09
Q8CFA2	Aminomethyltransferase, mitochondrial (EC 2.1.2.10) (Glycine cleavage system T protein) (GCVT)	Amt	28.6629	25.6777	27.0249	26.4552	26.4604	26.6449	27.2111	4.24999e+08	5.36737e+07	1.36558e+08	9.20074e+07	9.23351e+07	1.04934e+08	1.55371e+08
Q9WVI4	Guanylate cyclase soluble subunit alpha-2 (GCS-alpha-2) (EC 4.6.1.2)	Gucy1a2	22.4348	23.77	23.3839	23.6224	23.4805	23.9487	23.5694	5.6695e+06	1.43045e+07	1.09459e+07	1.29138e+07	1.17037e+07	1.61915e+07	1.24475e+07
P19686	Guanylate cyclase soluble subunit alpha-3 (GCS-alpha-3) (EC 4.6.1.2) (GCS-alpha-1) (Soluble guanylate cyclase large subunit)	Gucy1a3 Guc1a1 Gucy1a1	27.3103	26.8179	26.326	26.577	26.4881	27.0704	26.6182	1.66423e+08	1.18306e+08	8.41221e+07	1.00108e+08	9.41288e+07	1.40926e+08	1.03007e+08
P20595	Guanylate cyclase soluble subunit beta-1 (GCS-beta-1) (EC 4.6.1.2) (Guanylate cyclase soluble subunit beta-3) (GCS-beta-3) (Soluble guanylate cyclase small subunit)	Gucy1b3 Guc1b3 Gucy1b1	29.4344	28.8235	28.5625	28.6906	28.535	28.8648	28.7434	7.25478e+08	4.75032e+08	3.96424e+08	4.33247e+08	3.88959e+08	4.88848e+08	4.49405e+08
Q8VE33	Ganglioside-induced differentiation-associated protein 1-like 1 (GDAP1-L1)	Gdap1l1 Gdap1l	27.2053	26.4157	26.5992	26.6124	26.4733	26.606	26.5861	1.54744e+08	8.9517e+07	1.01658e+08	1.02597e+08	9.31649e+07	1.02141e+08	1.00746e+08
O88741	Ganglioside-induced differentiation-associated protein 1 (GDAP1)	Gdap1	28.6976	27.7041	27.8828	27.9196	27.9275	27.7367	27.9344	4.35344e+08	2.18665e+08	2.47485e+08	2.53885e+08	2.55286e+08	2.23659e+08	2.565e+08
Q8C0K5	Graves disease carrier protein homolog (GDC) (Mitochondrial solute carrier protein homolog) (Solute carrier family 25 member 16)	Slc25a16 Gda	26.3136	25.3716	25.5836	25.1578	25.4128	25.1078	25.065	8.34031e+07	4.34116e+07	5.02826e+07	3.74327e+07	4.46692e+07	3.61576e+07	3.51018e+07
Q9JL56	Glycerophosphodiester phosphodiesterase 1 (EC 3.1.4.44) (Membrane-interacting protein of RGS16)	Gde1 Mir16	27.4774	27.0979	27.2362	27.1289	27.107	26.9559	27.0384	1.8686e+08	1.43642e+08	1.58092e+08	1.46758e+08	1.44555e+08	1.30181e+08	1.37841e+08
P50398	Rab GDP dissociation inhibitor alpha (Rab GDI alpha) (Guanosine diphosphate dissociation inhibitor 1) (GDI-1)	Gdi1 Rabgdia	29.5209	28.8579	27.8632	28.8018	27.7328	28.6803	27.6596	7.70327e+08	4.86498e+08	2.44149e+08	4.67948e+08	2.23053e+08	4.30168e+08	2.12012e+08
Q61598	Rab GDP dissociation inhibitor beta (Rab GDI beta) (GDI-3) (Guanosine diphosphate dissociation inhibitor 2) (GDI-2)	Gdi2 Gdi3	29.4744	28.978	27.7536	28.9013	27.6674	29.1052	27.5979	7.45918e+08	5.28755e+08	2.26297e+08	5.01376e+08	2.13162e+08	5.77492e+08	2.03139e+08
Q99PT1	Rho GDP-dissociation inhibitor 1 (Rho GDI 1) (GDI-1) (Rho-GDI alpha)	Arhgdia C87222 Gdi1	28.5119	26.602	26.1726	26.4148	26.5829	26.2254	26.6413	3.82761e+08	1.01861e+08	7.56384e+07	8.94641e+07	1.00523e+08	7.84555e+07	1.04672e+08
Q9CRY7	Glycerophosphodiester phosphodiesterase domain-containing protein 1 (EC 3.1.-.-) (Glycerophosphodiester phosphodiesterase 4)	Gdpd1 Gde4	28.5566	27.6117	28.0485	27.4648	27.7326	27.5084	27.8203	3.94825e+08	2.05095e+08	2.77611e+08	1.85238e+08	2.23022e+08	1.90918e+08	2.36994e+08
Q9ESM6	Glycerophosphoinositol inositolphosphodiesterase GDPD2 (EC 3.1.4.43) (Glycerophosphodiester phosphodiesterase 3) (Glycerophosphodiester phosphodiesterase domain-containing protein 2) (Osteoblast differentiation promoting factor)	Gdpd2 Gde3 Obdpf	27.9054	28.0475	27.9268	27.9556	27.84	28.4891	28.5565	2.514e+08	2.77422e+08	2.5516e+08	2.60307e+08	2.4025e+08	3.7677e+08	3.94789e+08
Q8BUV3	Gephyrin [Includes: Molybdopterin adenylyltransferase (MPT adenylyltransferase) (EC 2.7.7.75) (Domain G); Molybdopterin molybdenumtransferase (MPT Mo-transferase) (EC 2.10.1.1) (Domain E)]	Gphn	30.5016	28.9122	28.8203	28.7418	28.6731	28.5767	28.611	1.52022e+09	5.05178e+08	4.73999e+08	4.48908e+08	4.2801e+08	4.00367e+08	4.09979e+08
O08842	GDNF family receptor alpha-2 (GDNF receptor alpha-2) (GDNFR-alpha-2) (GFR-alpha-2) (GDNF receptor beta) (GDNFR-beta) (Neurturin receptor alpha) (NRTNR-alpha) (NTNR-alpha) (TGF-beta-related neurotrophic factor receptor 2)	Gfra2 Gdnfrb Trnr2	27.0163	26.6084	26.4631	26.6653	26.4111	26.7622	26.4542	1.35742e+08	1.02315e+08	9.25122e+07	1.06426e+08	8.92331e+07	1.13818e+08	9.19405e+07
P07314	Gamma-glutamyltranspeptidase 1 (GGT 1) (EC 2.3.2.2) (Gamma-glutamyltransferase 1) (Glutathione hydrolase 1) (EC 3.4.19.13) (Leukotriene-C4 hydrolase) (EC 3.4.19.14) (CD antigen CD224) [Cleaved into: Gamma-glutamyltranspeptidase 1 heavy chain; Gamma-glutamyltranspeptidase 1 light chain]	Ggt1 Ggt	28.6112	27.0001	27.6815	26.9652	27.0187	26.9465	27.0897	4.10048e+08	1.34229e+08	2.15263e+08	1.31023e+08	1.35971e+08	1.29336e+08	1.42831e+08
Q99MZ4	Gamma-glutamyltransferase 7 (GGT 7) (EC 2.3.2.2) (Gamma-glutamyltransferase-like 3) (Gamma-glutamyltranspeptidase 7) (Glutathione hydrolase 7) (EC 3.4.19.13) [Cleaved into: Gamma-glutamyltransferase 7 heavy chain; Gamma-glutamyltransferase 7 light chain]	Ggt7 Ggtl3	27.3773	26.7354	27.1817	26.7766	27.1593	26.8268	27.1571	1.74338e+08	1.11728e+08	1.52233e+08	1.14962e+08	1.49888e+08	1.19038e+08	1.49656e+08
Q5XIA8	Growth hormone-inducible transmembrane protein (Mitochondrial morphology and cristae structure 1) (MICS1)	Ghitm Mics1	30.0577	29.0454	29.1071	28.9059	28.6291	28.7551	28.7697	1.11754e+09	5.54034e+08	5.78253e+08	5.02972e+08	4.15156e+08	4.5306e+08	4.57644e+08
Q9Z0G0	PDZ domain-containing protein GIPC1 (GAIP C-terminus-interacting protein) (RGS-GAIP-interacting protein) (RGS19-interacting protein 1) (SemaF cytoplasmic domain-associated protein 1) (SEMCAP-1) (Synectin)	Gipc1 Gipc Rgs19ip1 Semcap1	23.652	22.7409	23.4351	22.9848	22.8121	22.676	22.9484	1.31814e+07	7.00963e+06	1.13417e+07	8.30089e+06	7.36429e+06	6.70119e+06	8.09381e+06
Q9Z272	ARF GTPase-activating protein GIT1 (ARF GAP GIT1) (Cool-associated and tyrosine-phosphorylated protein 1) (CAT-1) (CAT1) (G protein-coupled receptor kinase-interactor 1) (GRK-interacting protein 1)	Git1	29.1339	28.0133	28.0954	27.9093	28.12	27.7583	27.973	5.89073e+08	2.70924e+08	2.86792e+08	2.5208e+08	2.91708e+08	2.27035e+08	2.63463e+08
Q3UPY5	Beta-galactosidase-1-like protein 2 (EC 3.2.1.-)	Glb1l2	26.5759	25.9845	26.584	26.1112	26.3415	26.1394	26.381	1.00031e+08	6.63936e+07	1.00593e+08	7.24868e+07	8.5033e+07	7.39144e+07	8.73948e+07
P09606	Glutamine synthetase (GS) (EC 6.3.1.2) (Glutamate decarboxylase) (EC 4.1.1.15) (Glutamate--ammonia ligase)	Glul Glns	36.8914	35.8497	35.9433	35.8088	35.6086	36.226	36.0482	1.27474e+11	6.19193e+10	6.60726e+10	6.01916e+10	5.23899e+10	8.03762e+10	7.10538e+10
O35952	Hydroxyacylglutathione hydrolase, mitochondrial (EC 3.1.2.6) (Glyoxalase II) (Glx II) (Round spermatid protein RSP29)	Hagh Rsp29	25.0728	24.1424	23.4829	24.1875	24.1278	23.6517	23.4125	3.5291e+07	1.85174e+07	1.17236e+07	1.91055e+07	1.83318e+07	1.31784e+07	1.1165e+07
Q5I0D1	Glyoxalase domain-containing protein 4	Glod4	23.8073	23.9318	22.0923	23.8184	21.7553	23.1342	20.2565	1.468e+07	1.60027e+07	4.47157e+06	1.47925e+07	3.54003e+06	9.20623e+06	1.25259e+06
Q64516	Glycerol kinase (GK) (Glycerokinase) (EC 2.7.1.30) (ATP:glycerol 3-phosphotransferase)	Gk Gyk	30.5957	29.871	29.726	29.7378	29.5761	29.7478	29.7434	1.62261e+09	9.81906e+08	8.88027e+08	8.95278e+08	8.00375e+08	9.0155e+08	8.98779e+08
P13264	Glutaminase kidney isoform, mitochondrial (GLS) (EC 3.5.1.2) (K-glutaminase) (L-glutamine amidohydrolase) [Cleaved into: Glutaminase kidney isoform 68 kDa chain; Glutaminase kidney isoform 65 kDa chain]	Gls	30.8023	29.9086	29.6777	29.7945	29.6103	29.8738	29.6018	1.87252e+09	1.00782e+09	8.58777e+08	9.31188e+08	8.19548e+08	9.83802e+08	8.14733e+08
Q7TT15	Putative polypeptide N-acetylgalactosaminyltransferase-like protein 3 (EC 2.4.1.41) (Polypeptide GalNAc transferase-like protein 3) (GalNAc-T-like protein 3) (pp-GaNTase-like protein 3) (Protein-UDP acetylgalactosaminyltransferase-like protein 3) (UDP-GalNAc:polypeptide N-acetylgalactosaminyltransferase-like protein 3) (Williams-Beuren syndrome chromosomal region 17 protein homolog)	Wbscr17 Galntl3	24.3156	23.5698	24.1505	23.8781	24.3736	23.8917	24.504	2.08793e+07	1.24517e+07	1.86214e+07	1.54175e+07	2.17367e+07	1.55641e+07	2.37924e+07
O08795	Glucosidase 2 subunit beta (80K-H protein) (Glucosidase II subunit beta) (Protein kinase C substrate 60.1 kDa protein heavy chain) (PKCSH)	Prkcsh	27.2261	26.1155	25.9693	25.9983	25.507	26.1663	25.6236	1.56994e+08	7.27049e+07	6.56962e+07	6.70316e+07	4.76842e+07	7.53103e+07	5.16976e+07
Q9JID2	Guanine nucleotide-binding protein subunit alpha-11 (G alpha-11) (G-protein subunit alpha-11)	Gna11	32.0101	31.1224	31.0856	31.1146	30.7308	31.0187	30.972	4.32512e+09	2.33763e+09	2.27881e+09	2.32504e+09	1.78193e+09	2.17548e+09	2.10622e+09
P27600	Guanine nucleotide-binding protein subunit alpha-12 (G alpha-12) (G-protein subunit alpha-12)	Gna12 Gna-12	28.7444	26.2773	27.6896	27.154	27.2975	27.3548	27.1855	4.49713e+08	8.1331e+07	2.16477e+08	1.49334e+08	1.6496e+08	1.71638e+08	1.52635e+08
Q6Q7Y5	Guanine nucleotide-binding protein subunit alpha-13 (G alpha-13) (G-protein subunit alpha-13)	Gna13	30.2248	29.5654	29.9512	29.7078	29.6673	29.8473	29.8962	1.25475e+09	7.94455e+08	1.03805e+09	8.7689e+08	8.52591e+08	9.65916e+08	9.99211e+08
P10824	Guanine nucleotide-binding protein G(i) subunit alpha-1 (Adenylate cyclase-inhibiting G alpha protein)	Gnai1 Gnai-1	32.6682	31.6771	31.8251	31.6002	31.341	31.613	31.5616	6.82495e+09	3.43363e+09	3.80447e+09	3.25552e+09	2.72005e+09	3.28447e+09	3.16943e+09
P04897	Guanine nucleotide-binding protein G(i) subunit alpha-2 (Adenylate cyclase-inhibiting G alpha protein)	Gnai2 Gnai-2	34.4159	34.0441	34.0583	33.9742	33.6856	33.9819	33.9135	2.29206e+10	1.77136e+10	1.78885e+10	1.68752e+10	1.38162e+10	1.69655e+10	1.61796e+10
P08753	Guanine nucleotide-binding protein G(k) subunit alpha (G(i) alpha-3)	Gnai3 Gnai-3	30.3202	29.7244	29.869	29.6604	29.2309	29.5784	29.6744	1.34058e+09	8.87026e+08	9.80538e+08	8.48523e+08	6.30065e+08	8.01633e+08	8.56781e+08
Q8CGK7	Guanine nucleotide-binding protein G(olf) subunit alpha (Adenylate cyclase-stimulating G alpha protein, olfactory type)	Gnal	27.1013	27.0661	27.1095	27.1136	26.8815	27.2169	27.1796	1.43985e+08	1.40508e+08	1.44797e+08	1.45215e+08	1.23631e+08	1.55993e+08	1.5201e+08
P21279	Guanine nucleotide-binding protein G(q) subunit alpha (Guanine nucleotide-binding protein alpha-q)	Gnaq	32.6906	31.9692	31.8963	31.9179	31.5686	31.7507	31.8176	6.93176e+09	4.20425e+09	3.99718e+09	4.05726e+09	3.18487e+09	3.61348e+09	3.78495e+09
Q6R0H7	Guanine nucleotide-binding protein G(s) subunit alpha isoforms XLas (Adenylate cyclase-stimulating G alpha protein) (Extra large alphas protein) (XLalphas)	Gnas Gnas1	31.3685	31.312	31.1478	31.2324	30.855	31.2781	31.1687	2.77237e+09	2.66595e+09	2.37916e+09	2.52279e+09	1.9421e+09	2.60405e+09	2.41386e+09
P20612	Guanine nucleotide-binding protein G(t) subunit alpha-1 (Transducin alpha-1 chain)	Gnat1 Gnat-1	34.3704	33.0513	33.5741	33.1005	32.8475	32.8573	32.8255	2.22083e+10	8.90072e+09	1.27886e+10	9.20993e+09	7.72829e+09	7.78082e+09	7.61134e+09
P19627	Guanine nucleotide-binding protein G(z) subunit alpha (G(x) alpha chain) (Gz-alpha)	Gnaz	31.7243	31.1699	31.1976	31.1901	30.8877	30.7739	30.9756	3.54789e+09	2.41591e+09	2.46267e+09	2.45002e+09	1.98662e+09	1.83603e+09	2.11142e+09
Q62839	Golgin subfamily A member 2 (130 kDa cis-Golgi matrix protein) (GM130)	Golga2	26.9745	25.6814	25.9761	26.2046	25.5541	26.0579	26.3449	1.31865e+08	5.38101e+07	6.60041e+07	7.73347e+07	4.92656e+07	6.98548e+07	8.52301e+07
P55937	Golgin subfamily A member 3 (Golgin-160) (Male-enhanced antigen 2) (MEA-2)	Golga3 Mea2	25.4561	24.1842	24.8267	23.7396	23.6119	24.1516	24.3467	4.60321e+07	1.90626e+07	2.97569e+07	1.4007e+07	1.282e+07	1.86355e+07	2.1335e+07
Q5U4E6	Golgin subfamily A member 4	Golga4	27.1576	25.8219	26.4762	25.9462	26.6066	26.8178	26.4386	1.49711e+08	5.93134e+07	9.33551e+07	6.4652e+07	1.02188e+08	1.18292e+08	9.09515e+07
Q3ZU82	Golgin subfamily A member 5 (Golgin-84)	Golga5	28.3268	27.5706	27.9462	27.6048	27.7807	27.6903	28.0406	3.36673e+08	1.99336e+08	2.58601e+08	2.0411e+08	2.30588e+08	2.16578e+08	2.76098e+08
Q91W53	Golgin subfamily A member 7	Golga7 MNCb-1213	27.0517	27.0848	27.5274	26.9506	26.9114	26.8882	27.0803	1.39112e+08	1.42343e+08	1.9345e+08	1.29698e+08	1.26222e+08	1.24208e+08	1.41901e+08
Q5BJK8	Golgi integral membrane protein 4 (Golgi integral membrane protein, cis) (GIMPc) (Golgi phosphoprotein 4)	Golim4 Gimpc Golph4	27.2731	26.3139	26.6652	26.2174	26.1135	26.3094	26.4458	1.62186e+08	8.342e+07	1.06424e+08	7.80235e+07	7.26031e+07	8.31622e+07	9.14068e+07
Q62931	Golgi SNAP receptor complex member 1 (28 kDa Golgi SNARE protein) (28 kDa cis-Golgi SNARE p28) (GOS-28) (GOS28)	Gosr1 Gs28	27.4372	26.5478	26.7353	26.4775	26.4847	26.3514	26.7138	1.81727e+08	9.81043e+07	1.11718e+08	9.34376e+07	9.39058e+07	8.56161e+07	1.10066e+08
Q9CR60	Vesicle transport protein GOT1B (Golgi transport 1 homolog B)	Golt1b	25.3465	24.7103	25.1219	24.7248	24.9936	25.0564	24.9716	4.26633e+07	2.74499e+07	3.65125e+07	2.77269e+07	3.34052e+07	3.48918e+07	3.29003e+07
Q8BUV8	Protein GPR107	Gpr107 Kiaa1624	24.7884	24.7555	24.6478	24.6213	24.7033	24.4355	24.6644	2.89778e+07	2.8324e+07	2.62869e+07	2.5808e+07	2.73178e+07	2.26888e+07	2.65904e+07
D4A6L0	Probable G-protein coupled receptor 158	Gpr158	28.4685	27.4959	27.8266	27.3936	27.6797	27.2353	27.5	3.71414e+08	1.89272e+08	2.38034e+08	1.7632e+08	2.14985e+08	1.57993e+08	1.89812e+08
P35053	Glypican-1 (HSPG M12) [Cleaved into: Secreted glypican-1]	Gpc1	24.4573	23.8585	24.4486	24.2745	24.325	23.9291	23.8801	2.30351e+07	1.52103e+07	2.28962e+07	2.02927e+07	2.10157e+07	1.59723e+07	1.54397e+07
Q923Z0	G-protein coupled receptor family C group 5 member B (Retinoic acid-induced gene 2 protein) (RAIG-2)	Gprc5b Raig2	26.0005	24.4865	24.9343	24.4402	24.5962	24.476	24.534	6.71335e+07	2.3505e+07	3.20606e+07	2.2763e+07	2.53629e+07	2.33348e+07	2.42921e+07
P35571	Glycerol-3-phosphate dehydrogenase, mitochondrial (GPD-M) (GPDH-M) (EC 1.1.5.3)	Gpd2	28.0293	27.5522	27.6506	27.4678	28.1101	27.463	27.719	2.73936e+08	1.96808e+08	2.10693e+08	1.85624e+08	2.89728e+08	1.85003e+08	2.2093e+08
Q9R080	G-protein-signaling modulator 1 (Activator of G-protein signaling 3)	Gpsm1 Ags3	25.581	24.2131	24.2346	24.0172	24.2408	24.5306	24.3412	5.01934e+07	1.94483e+07	1.97396e+07	1.69783e+07	1.9825e+07	2.42354e+07	2.1253e+07
P04041	Glutathione peroxidase 1 (GPx-1) (GSHPx-1) (EC 1.11.1.9) (Cellular glutathione peroxidase)	Gpx1	27.186	27.5049	27.6549	27.5278	27.7681	27.8429	27.6508	1.52684e+08	1.90456e+08	2.11323e+08	1.93504e+08	2.28574e+08	2.40735e+08	2.10723e+08
Q5SNZ0	Girdin (Akt phosphorylation enhancer) (APE) (Coiled-coil domain-containing protein 88A) (G alpha-interacting vesicle-associated protein) (GIV) (Girders of actin filament) (Hook-related protein 1) (HkRP1)	Ccdc88a Grdn Kiaa1212	27.8668	29.2264	27.4791	29.1452	27.1225	27.637	27.0631	2.4476e+08	6.28093e+08	1.87085e+08	5.9373e+08	1.46109e+08	2.08717e+08	1.40217e+08
P19490	Glutamate receptor 1 (GluR-1) (AMPA-selective glutamate receptor 1) (GluR-A) (GluR-K1) (Glutamate receptor ionotropic, AMPA 1) (GluA1)	Gria1 Glur1	27.5517	26.0704	26.417	25.8746	26.2619	25.8509	26.4711	1.96739e+08	7.04647e+07	8.96008e+07	6.15211e+07	8.04659e+07	6.05211e+07	9.30264e+07
P19491	Glutamate receptor 2 (GluR-2) (AMPA-selective glutamate receptor 2) (GluR-B) (GluR-K2) (Glutamate receptor ionotropic, AMPA 2) (GluA2)	Gria2 Glur2	28.3654	27.2279	27.7179	27.1424	27.8509	27.1374	27.7108	3.45808e+08	1.57191e+08	2.20767e+08	1.48143e+08	2.42085e+08	1.47632e+08	2.19669e+08
P19492	Glutamate receptor 3 (GluR-3) (AMPA-selective glutamate receptor 3) (GluR-C) (GluR-K3) (Glutamate receptor ionotropic, AMPA 3) (GluA3)	Gria3 Glur3	27.6973	26.1483	26.5544	25.9241	26.5896	25.9859	26.5737	2.17633e+08	7.43756e+07	9.85564e+07	6.36713e+07	1.00988e+08	6.64572e+07	9.98817e+07
Q61625	Glutamate receptor ionotropic, delta-2 (GluD2) (GluR delta-2 subunit)	Grid2	27.099	26.2021	26.3171	26.2207	25.4645	26.2919	26.2144	1.43756e+08	7.72013e+07	8.36032e+07	7.82007e+07	4.62982e+07	8.21586e+07	7.78599e+07
Q60934	Glutamate receptor ionotropic, kainate 1 (GluK1) (Glutamate receptor 5) (GluR-5) (GluR5)	Grik1 Glur5	22.8227	22.3665	22.7048	22.1663	21.9592	21.5715	22.4247	7.41841e+06	5.40744e+06	6.83649e+06	4.7068e+06	4.07731e+06	3.1165e+06	5.62988e+06
O70293	G protein-coupled receptor kinase 6 (EC 2.7.11.16) (G protein-coupled receptor kinase GRK6)	Grk6 Gprk6	24.3387	23.6677	23.8326	23.6006	23.4793	23.9499	24.1294	2.12174e+07	1.33259e+07	1.49391e+07	1.27199e+07	1.1694e+07	1.62048e+07	1.8351e+07
Q80TI0	GRAM domain-containing protein 1B	Gramd1b Kiaa1201	27.3007	26.1776	26.6524	26.0304	25.6904	25.9905	26.3462	1.65317e+08	7.59015e+07	1.05482e+08	6.8538e+07	5.41488e+07	6.66676e+07	8.53098e+07
P31422	Metabotropic glutamate receptor 3 (mGluR3)	Grm3 Gprc1c Mglur3	26.8818	24.8435	26.4102	25.0417	26.8089	25.8931	26.9185	1.23664e+08	3.0105e+07	8.91816e+07	3.45389e+07	1.17566e+08	6.23171e+07	1.26848e+08
Q5NCH9	Metabotropic glutamate receptor 6 (mGluR6)	Grm6 Gprc1f Mglur6	25.3607	25.8995	25.3628	26.7601	26.0584	25.7646	26.1951	4.30851e+07	6.25929e+07	4.31489e+07	1.13652e+08	6.98793e+07	5.70061e+07	7.68265e+07
Q68ED2	Metabotropic glutamate receptor 7 (mGluR7)	Grm7 Gprc1g Mglur7	25.1463	24.2952	24.6052	24.2209	24.4472	24.2708	24.6449	3.71357e+07	2.05866e+07	2.55222e+07	1.95538e+07	2.28747e+07	2.02413e+07	2.62332e+07
P70579	Metabotropic glutamate receptor 8 (mGluR8)	Grm8 Gprc1h Mglur8	27.4477	26.0498	26.4049	25.7966	25.67	26.3031	26.5791	1.83052e+08	6.94646e+07	8.88521e+07	5.82824e+07	5.33878e+07	8.27966e+07	1.00253e+08
P23785	Granulins [Cleaved into: Acrogranin (Progranulin); Granulin-1 (Granulin G); Granulin-2 (Granulin F); Granulin-3 (Epithelin-2) (Granulin B); Granulin-4 (Epithelin-1) (Granulin A); Granulin-5 (Granulin C); Granulin-6 (Granulin D); Granulin-7 (Granulin E)]	Grn	25.374	24.1265	24.4979	23.9825	24.0985	25.2806	24.9709	4.34837e+07	1.83141e+07	2.3692e+07	1.65745e+07	1.79624e+07	4.07597e+07	3.28849e+07
P48721	Stress-70 protein, mitochondrial (75 kDa glucose-regulated protein) (GRP-75) (Heat shock 70 kDa protein 9) (Mortalin) (Peptide-binding protein 74) (PBP74) (mtHSP70)	Hspa9 Grp75 Hspa9a	29.8065	29.3327	28.9984	29.3158	29.2099	29.352	29.2864	9.38941e+08	6.76116e+08	5.3626e+08	6.68223e+08	6.20968e+08	6.85213e+08	6.54786e+08
P20029	78 kDa glucose-regulated protein (GRP-78) (Heat shock 70 kDa protein 5) (Immunoglobulin heavy chain-binding protein) (BiP)	Hspa5 Grp78	32.3735	31.8154	31.9665	31.7348	31.5231	31.8961	31.6763	5.56423e+09	3.77909e+09	4.19636e+09	3.57384e+09	3.08592e+09	3.99653e+09	3.43176e+09
P18265	Glycogen synthase kinase-3 alpha (GSK-3 alpha) (EC 2.7.11.26) (Factor A) (FA) (Serine/threonine-protein kinase GSK3A) (EC 2.7.11.1)	Gsk3a	27.6924	26.9081	26.873	27.1066	27.1587	27.0759	27.3376	2.16899e+08	1.25937e+08	1.22904e+08	1.44513e+08	1.49825e+08	1.4147e+08	1.69604e+08
Q9WV60	Glycogen synthase kinase-3 beta (GSK-3 beta) (EC 2.7.11.26) (Serine/threonine-protein kinase GSK3B) (EC 2.7.11.1)	Gsk3b	27.9302	27.279	27.1649	26.9999	26.9138	27.2849	27.216	2.55753e+08	1.62851e+08	1.5047e+08	1.34207e+08	1.26434e+08	1.63525e+08	1.55894e+08
Q62638	Golgi apparatus protein 1 (E-selectin ligand 1) (ESL-1) (Golgi sialoglycoprotein MG-160)	Glg1 Esl1 Mg160	31.4555	30.8278	31.0907	30.9171	30.8221	30.9397	31.2774	2.94474e+09	1.90586e+09	2.28687e+09	2.02761e+09	1.89833e+09	2.05958e+09	2.60279e+09
P04904	Glutathione S-transferase alpha-3 (EC 2.5.1.18) (GST 2-2) (GST A3-3) (GST AA) (Glutathione S-transferase Yc-1) (GST Yc1)	Gsta3 Gstyc1	33.6552	32.1539	31.2854	32.0401	31.3657	32.4568	31.4937	1.35278e+10	4.7786e+09	2.61731e+09	4.41587e+09	2.76708e+09	5.89499e+09	3.02375e+09
P14942	Glutathione S-transferase alpha-4 (EC 2.5.1.18) (GST 8-8) (GST A4-4) (GST K) (Glutathione S-transferase Yk) (GST Yk)	Gsta4	29.7601	28.9244	28.0973	28.7893	27.757	28.117	27.5582	9.09234e+08	5.09479e+08	2.8716e+08	4.63908e+08	2.26819e+08	2.91104e+08	1.97628e+08
P24473	Glutathione S-transferase kappa 1 (EC 2.5.1.18) (GST 13-13) (GST class-kappa) (GSTK1-1) (rGSTK1) (Glutathione S-transferase subunit 13)	Gstk1	27.0885	26.9217	26.4375	26.878	26.2709	26.5663	26.6651	1.4271e+08	1.2713e+08	9.08818e+07	1.23334e+08	8.09728e+07	9.93684e+07	1.06416e+08
P04905	Glutathione S-transferase Mu 1 (EC 2.5.1.18) (GST 3-3) (GSTM1-1) (Glutathione S-transferase Yb-1) (GST Yb1)	Gstm1	28.9187	27.859	26.7846	27.7843	27.1925	27.8514	27.1352	5.07444e+08	2.43449e+08	1.15602e+08	2.31164e+08	1.53375e+08	2.42163e+08	1.47402e+08
P08009	Glutathione S-transferase Yb-3 (EC 2.5.1.18) (Chain 4) (GST Yb3) (GST class-mu 3)	Gstm3	29.2656	28.527	27.2862	28.428	27.6263	28.2116	27.5218	6.45404e+08	3.868e+08	1.63673e+08	3.61155e+08	2.07185e+08	3.10846e+08	1.92703e+08
P04906	Glutathione S-transferase P (EC 2.5.1.18) (Chain 7) (GST 7-7) (GST class-pi)	Gstp1	28.08	28.4877	27.1558	28.3899	27.4519	28.242	27.3302	2.83732e+08	3.7639e+08	1.4952e+08	3.51726e+08	1.83588e+08	3.17466e+08	1.68731e+08
Q5U2Y1	General transcription factor II-I (GTFII-I) (TFII-I)	Gtf2i	23.1436	23.4374	22.9913	23.563	23.7356	23.439	23.5191	9.26632e+06	1.13591e+07	8.33802e+06	1.2393e+07	1.39678e+07	1.13724e+07	1.20212e+07
Q07647	Solute carrier family 2, facilitated glucose transporter member 3 (Glucose transporter type 3, brain) (GLUT-3)	Slc2a3 Glut-3 Glut3	29.131	28.4447	28.5477	28.1848	28.5136	28.0153	28.2758	5.87918e+08	3.6535e+08	3.924e+08	3.05114e+08	3.8323e+08	2.71299e+08	3.24985e+08
P51840	Guanylyl cyclase GC-E (EC 4.6.1.2) (Guanylate cyclase 2E)	Gucy2e Guc2e	34.3093	34.1802	34.6577	34.2765	34.1221	33.9251	34.3142	2.12872e+10	1.94649e+10	2.71023e+10	2.08089e+10	1.86968e+10	1.63103e+10	2.13597e+10
P43278	Histone H1.0 (Histone H1') (Histone H1(0)) [Cleaved into: Histone H1.0, N-terminally processed]	H1f0	26.5777	24.3406	25.5066	25.2772	26.1946	26.1026	25.7925	1.00155e+08	2.12444e+07	4.767e+07	4.06634e+07	7.68024e+07	7.20569e+07	5.81194e+07
D4A3K5	Histone H1.1 (Histone H1a)	Hist1h1a	27.5699	26.9246	26.6525	26.8707	27.0118	26.8431	27.0537	1.99239e+08	1.2738e+08	1.05489e+08	1.22714e+08	1.35317e+08	1.20384e+08	1.39305e+08
P15864	Histone H1.2 (H1 VAR.1) (H1c)	Hist1h1c H1f2	34.2119	33.5707	33.1121	33.4463	33.6967	33.7076	33.6537	1.98982e+10	1.27577e+10	9.28383e+09	1.17039e+10	1.39229e+10	1.4028e+10	1.35139e+10
P15865	Histone H1.4 (H1d)	Hist1h1e H1f4	34.5561	33.8581	33.4324	33.7215	33.9964	34.019	33.9717	2.52602e+10	1.55703e+10	1.15919e+10	1.41635e+10	1.71371e+10	1.74077e+10	1.68462e+10
P0C169	Histone H2A type 1-C		34.7846	34.2278	33.7736	34.1034	34.3632	34.4322	34.3395	2.9595e+10	2.01186e+10	1.46844e+10	1.84559e+10	2.20975e+10	2.31809e+10	2.17375e+10
Q3THW5	Histone H2A.V (H2A.F/Z)	H2afv H2av	34.7515	34.1143	33.596	33.9643	34.1563	34.2286	34.1094	2.89234e+10	1.85969e+10	1.29839e+10	1.67601e+10	1.91459e+10	2.01295e+10	1.85337e+10
Q8CCK0	Core histone macro-H2A.2 (Histone macroH2A2) (mH2A2)	H2afy2 H2afy3	28.9258	28.6884	28.0855	28.6001	28.8666	28.9947	28.798	5.09944e+08	4.32572e+08	2.84817e+08	4.06892e+08	4.89443e+08	5.34885e+08	4.66717e+08
Q02874	Core histone macro-H2A.1 (Histone macroH2A1) (mH2A1) (H2A.y) (H2A/y)	H2afy	30.9264	30.3905	29.9404	30.2615	30.3836	30.7007	30.5673	2.04067e+09	1.40751e+09	1.03027e+09	1.28712e+09	1.40082e+09	1.7451e+09	1.59104e+09
P84244	Histone H3.3	H3f3a H3.3a; H3f3b H3.3b	35.1077	34.1476	33.8157	34.0531	34.165	34.3979	34.3047	3.70217e+10	1.90311e+10	1.51193e+10	1.78235e+10	1.92614e+10	2.26365e+10	2.12193e+10
P16391	RT1 class I histocompatibility antigen, AA alpha chain		25.245	25.3322	25.7074	25.521	25.8313	27.3513	26.4954	3.97664e+07	4.22423e+07	5.47884e+07	4.81502e+07	5.97014e+07	1.71228e+08	9.46019e+07
Q8K2C9	Very-long-chain (3R)-3-hydroxyacyl-CoA dehydratase 3 (EC 4.2.1.134) (3-hydroxyacyl-CoA dehydratase 3) (HACD3) (Butyrate-induced protein 1) (B-ind1) (Protein-tyrosine phosphatase-like A domain-containing protein 1)	Hacd3 Ptplad1	29.266	28.789	29.1428	28.8957	29.0712	28.7759	29.406	6.45568e+08	4.63812e+08	5.92728e+08	4.99432e+08	5.64039e+08	4.59618e+08	7.11372e+08
O35668	Huntingtin-associated protein 1 (HAP-1)	Hap1	24.6172	23.5836	23.9609	24.314	23.8049	23.8528	23.9671	2.57343e+07	1.25708e+07	1.63282e+07	2.08561e+07	1.46553e+07	1.51497e+07	1.63994e+07
Q7TSE9	HCLS1-associated protein X-1 (HS1-associating protein X-1) (HAX-1) (HS1-binding protein 1) (HSP1BP-1)	Hax1 Hs1bp1	24.8693	24.0186	23.6743	24.1102	23.9113	23.6322	23.956	3.06472e+07	1.69949e+07	1.33865e+07	1.81087e+07	1.57764e+07	1.30018e+07	1.62734e+07
P01946	Hemoglobin subunit alpha-1/2 (Alpha-1/2-globin) (Hemoglobin alpha-1/2 chain)	Hba1 Hba-a1	30.7766	29.1036	29.5023	28.9403	30.6221	29.8977	29.4468	1.83947e+09	5.76856e+08	7.6046e+08	5.1512e+08	1.65259e+09	1.00024e+09	7.31753e+08
P02091	Hemoglobin subunit beta-1 (Beta-1-globin) (Hemoglobin beta chain, major-form) (Hemoglobin beta-1 chain)	Hbb	30.1239	28.4974	29.0297	28.4438	30.2291	29.5663	28.9077	1.17005e+09	3.78944e+08	5.48052e+08	3.65111e+08	1.25854e+09	7.94956e+08	5.03593e+08
P11517	Hemoglobin subunit beta-2 (Beta-2-globin) (Hemoglobin beta chain, minor-form) (Hemoglobin beta-2 chain)		29.2723	27.6714	28.3192	27.6807	29.4754	28.8059	28.208	6.48376e+08	2.13756e+08	3.3492e+08	2.15146e+08	7.46439e+08	4.693e+08	3.1006e+08
O70351	3-hydroxyacyl-CoA dehydrogenase type-2 (EC 1.1.1.35) (17-beta-hydroxysteroid dehydrogenase 10) (17-beta-HSD 10) (EC 1.1.1.51) (3-hydroxy-2-methylbutyryl-CoA dehydrogenase) (EC 1.1.1.178) (3-hydroxyacyl-CoA dehydrogenase type II) (Endoplasmic reticulum-associated amyloid beta-peptide-binding protein) (Mitochondrial ribonuclease P protein 2) (Mitochondrial RNase P protein 2) (Type II HADH)	Hsd17b10 Erab Hadh2	30.1998	29.7251	29.4971	29.7299	29.8345	29.6674	29.9093	1.23324e+09	8.87464e+08	7.57716e+08	8.90437e+08	9.5736e+08	8.52643e+08	1.00832e+09
Q9WVK7	Hydroxyacyl-coenzyme A dehydrogenase, mitochondrial (HCDH) (EC 1.1.1.35) (Medium and short-chain L-3-hydroxyacyl-coenzyme A dehydrogenase) (Short-chain 3-hydroxyacyl-CoA dehydrogenase)	Hadh Had Hadhsc Schad	27.5592	27.3513	27.29	27.3502	26.6202	27.5	28.0766	1.97758e+08	1.71217e+08	1.64097e+08	1.71091e+08	1.03155e+08	1.89815e+08	2.83079e+08
Q61191	Host cell factor 1 (HCF) (HCF-1) (C1 factor) [Cleaved into: HCF N-terminal chain 1; HCF N-terminal chain 2; HCF N-terminal chain 3; HCF N-terminal chain 4; HCF N-terminal chain 5; HCF N-terminal chain 6; HCF C-terminal chain 1; HCF C-terminal chain 2; HCF C-terminal chain 3; HCF C-terminal chain 4; HCF C-terminal chain 5; HCF C-terminal chain 6]	Hcfc1	24.6948	23.3954	23.4993	23.3871	23.998	23.5856	23.3607	2.71569e+07	1.10337e+07	1.18575e+07	1.09704e+07	1.67537e+07	1.25888e+07	1.07715e+07
Q9JKB0	Potassium/sodium hyperpolarization-activated cyclic nucleotide-gated channel 1	Hcn1	29.4186	28.8135	29.125	28.9832	29.0769	28.5424	28.9053	7.17617e+08	4.71753e+08	5.85442e+08	5.30656e+08	5.66263e+08	3.90934e+08	5.02751e+08
O88703	Potassium/sodium hyperpolarization-activated cyclic nucleotide-gated channel 2 (Brain cyclic nucleotide-gated channel 2) (BCNG-2) (Hyperpolarization-activated cation channel 1) (HAC-1)	Hcn2 Bcng2 Hac1	27.8414	27.4962	27.8136	27.6013	27.6633	27.2685	27.5831	2.40484e+08	1.89311e+08	2.35906e+08	2.0362e+08	2.12567e+08	1.61677e+08	2.01061e+08
Q9JKA7	Potassium/sodium hyperpolarization-activated cyclic nucleotide-gated channel 4	Hcn4	28.0723	27.8073	27.9105	27.9827	28.0361	27.5471	27.8645	2.82229e+08	2.34874e+08	2.5229e+08	2.65236e+08	2.75231e+08	1.96109e+08	2.44368e+08
P51111	Huntingtin (Huntington disease protein homolog) (HD protein homolog)	Htt Hd Hdh	27.5105	26.4062	26.6067	26.1774	26.3505	26.3437	26.0059	1.91195e+08	8.89325e+07	1.02189e+08	7.5892e+07	8.55612e+07	8.51616e+07	6.73821e+07
Q91WA3	Histone deacetylase 11 (HD11) (EC 3.5.1.98)	Hdac11	24.9935	24.15	24.7343	24.6337	24.6766	24.4239	24.924	3.34025e+07	1.86154e+07	2.79096e+07	2.60307e+07	2.68167e+07	2.25068e+07	3.18319e+07
Q9JMG7	Hepatoma-derived growth factor-related protein 3 (HRP-3)	Hdgfrp3	25.5137	25.8181	24.8857	25.8152	25.8035	25.9048	25.9033	4.79074e+07	5.91574e+07	3.09993e+07	5.90388e+07	5.85641e+07	6.28243e+07	6.27584e+07
Q640R3	Hepatocyte cell adhesion molecule (Protein hepaCAM)	Hepacam	29.0994	28.9713	29.1489	29.5317	29.5061	28.9533	29.4029	5.75168e+08	5.26305e+08	5.95249e+08	7.76119e+08	7.62492e+08	5.19775e+08	7.09806e+08
Q3B7D0	Oxygen-dependent coproporphyrinogen-III oxidase, mitochondrial (COX) (Coprogen oxidase) (Coproporphyrinogenase) (EC 1.3.3.3)	Cpox Cpo	27.7659	27.1551	26.8283	27.4071	27.3167	26.939	26.9901	2.28221e+08	1.49455e+08	1.19156e+08	1.77974e+08	1.67168e+08	1.28661e+08	1.33302e+08
P22315	Ferrochelatase, mitochondrial (EC 4.99.1.1) (Heme synthase) (Protoheme ferro-lyase)	Fech	28.7651	28.968	28.6968	28.9538	28.6753	28.783	28.9793	4.56218e+08	5.25084e+08	4.3511e+08	5.19945e+08	4.28678e+08	4.61911e+08	5.29224e+08
Q6AXR4	Beta-hexosaminidase subunit beta (EC 3.2.1.52) (Beta-N-acetylhexosaminidase subunit beta) (Hexosaminidase subunit B) (N-acetyl-beta-glucosaminidase subunit beta)	Hexb	27.0123	26.2279	26.5562	26.0594	26.2795	26.5615	26.655	1.35369e+08	7.85937e+07	9.86732e+07	6.9928e+07	8.14554e+07	9.90365e+07	1.05671e+08
Q99LI8	Hepatocyte growth factor-regulated tyrosine kinase substrate	Hgs Hrs	26.5615	24.4762	24.9856	24.3362	23.8418	24.8332	24.4391	9.90424e+07	2.33385e+07	3.32211e+07	2.11804e+07	1.50347e+07	2.98908e+07	2.27453e+07
Q9D1G3	Protein-cysteine N-palmitoyltransferase HHAT-like protein (Glycerol uptake/transporter homolog) (Hedgehog acyltransferase-like protein)	Hhatl Gup1 Kiaa1173	26.1237	25.3775	25.7062	25.4968	26.1723	25.104	25.1246	7.31179e+07	4.35896e+07	5.47459e+07	4.73476e+07	7.56194e+07	3.60619e+07	3.65821e+07
Q9JLR9	HIG1 domain family member 1A, mitochondrial (Hypoxia-inducible gene 1 protein)	Higd1a Hig1	30.6196	29.4811	29.9027	29.2198	29.2592	29.1715	29.2729	1.6498e+09	7.49347e+08	1.00372e+09	6.2522e+08	6.42514e+08	6.04643e+08	6.48666e+08
Q9JKY5	Huntingtin-interacting protein 1-related protein (HIP1-related protein)	Hip1r	24.8385	25.5043	25.3508	25.3667	25.481	25.6333	25.6035	3.00019e+07	4.75945e+07	4.27918e+07	4.32639e+07	4.68325e+07	5.20465e+07	5.09813e+07
Q91W97	Putative hexokinase HKDC1 (EC 2.7.1.1) (Hexokinase domain-containing protein 1)	Hkdc1	31.2714	30.4408	30.4393	30.3651	29.7653	30.2936	30.4348	2.59195e+09	1.45749e+09	1.45595e+09	1.38299e+09	9.12549e+08	1.31606e+09	1.45144e+09
Q9D8V0	Minor histocompatibility antigen H13 (EC 3.4.23.-) (Presenilin-like protein 3) (Signal peptide peptidase)	Hm13 H13 Psl3	25.2295	25.1273	25.6533	24.9404	25.162	25.646	25.6363	3.93401e+07	3.66495e+07	5.27735e+07	3.21973e+07	3.75432e+07	5.25058e+07	5.21536e+07
P63158	High mobility group protein B1 (High mobility group protein 1) (HMG-1)	Hmgb1 Hmg-1 Hmg1	28.1802	27.4222	27.0776	27.4239	27.3189	27.5378	27.5547	3.04155e+08	1.79844e+08	1.41632e+08	1.80057e+08	1.67415e+08	1.94852e+08	1.97146e+08
P97519	Hydroxymethylglutaryl-CoA lyase, mitochondrial (HL) (HMG-CoA lyase) (EC 4.1.3.4) (3-hydroxy-3-methylglutarate-CoA lyase)	Hmgcl	26.5122	25.0951	24.7958	26.0152	26.3542	25.3709	25.6376	9.57092e+07	3.58418e+07	2.91254e+07	6.78186e+07	8.57811e+07	4.33927e+07	5.22018e+07
Q66H40	High mobility group nucleosome-binding domain-containing protein 3	Hmgn3	21.627	20.2938	19.5098	19.8546	19.8576	21.8044	21.8729	3.23871e+06	1.28544e+06	746515	948064	949990	3.66239e+06	3.84058e+06
Q00547	Hyaluronan mediated motility receptor (Intracellular hyaluronic acid-binding protein) (Receptor for hyaluronan-mediated motility) (CD antigen CD168)	Hmmr Ihabp Rhamm	23.9444	22.6374	23.8377	22.9532	23.016	22.6804	23.9289	1.61424e+07	6.5242e+06	1.49917e+07	8.12062e+06	8.48236e+06	6.72186e+06	1.597e+07
P97779	Hyaluronan-mediated motility receptor (Intracellular hyaluronic acid-binding protein) (Receptor for hyaluronan-mediated motility) (CD antigen CD168)	Hmmr Ihabp Rhamm	25.4331	24.4807	24.7425	24.4384	24.7011	24.1671	24.6425	4.53029e+07	2.34111e+07	2.8069e+07	2.27355e+07	2.72749e+07	1.88376e+07	2.61891e+07
P23711	Heme oxygenase 2 (HO-2) (EC 1.14.14.18)	Hmox2	28.2525	28.3593	28.8401	28.3872	28.7764	28.3759	28.8007	3.19774e+08	3.44359e+08	4.80547e+08	3.51078e+08	4.59793e+08	3.48337e+08	4.67593e+08
O35737	Heterogeneous nuclear ribonucleoprotein H (hnRNP H) [Cleaved into: Heterogeneous nuclear ribonucleoprotein H, N-terminally processed]	Hnrnph1 Hnrph Hnrph1	28.7721	27.2983	27.9857	27.6214	27.8396	27.7662	27.8071	4.58427e+08	1.65051e+08	2.6579e+08	2.0648e+08	2.40183e+08	2.28273e+08	2.34836e+08
Q00PI9	Heterogeneous nuclear ribonucleoprotein U-like protein 2 (MLF1-associated nuclear protein)	Hnrnpul2 Hnrpul2 Manp	24.8833	24.4143	24.2037	24.1915	23.9273	24.5318	23.755	3.09476e+07	2.23583e+07	1.93212e+07	1.91583e+07	1.59524e+07	2.42559e+07	1.41569e+07
Q921F4	Heterogeneous nuclear ribonucleoprotein L-like	Hnrnpll Hnrpll	26.1608	26.2907	26.6329	26.2794	26.7042	27.0855	26.7465	7.50202e+07	8.20896e+07	1.04067e+08	8.14511e+07	1.09334e+08	1.42411e+08	1.12592e+08
Q9Z204	Heterogeneous nuclear ribonucleoproteins C1/C2 (hnRNP C1/C2)	Hnrnpc Hnrpc	27.3593	27.5394	27.4041	27.3861	28.0036	27.6462	27.1041	1.72179e+08	1.95074e+08	1.776e+08	1.75405e+08	2.69102e+08	2.10051e+08	1.44262e+08
Q9JJ54	Heterogeneous nuclear ribonucleoprotein D0 (hnRNP D0) (AU-rich element RNA-binding protein 1)	Hnrnpd Auf1 Hnrpd	29.5007	28.0685	27.546	27.7457	27.437	27.9141	27.5004	7.59609e+08	2.8148e+08	1.95958e+08	2.25055e+08	1.81702e+08	2.52921e+08	1.89871e+08
Q9Z2X1	Heterogeneous nuclear ribonucleoprotein F (hnRNP F) [Cleaved into: Heterogeneous nuclear ribonucleoprotein F, N-terminally processed]	Hnrnpf Hnrpf	26.7235	26.1554	25.8688	26.299	25.8792	26.2648	26.0874	1.1081e+08	7.47393e+07	6.12768e+07	8.2561e+07	6.17201e+07	8.06274e+07	7.13007e+07
P61979	Heterogeneous nuclear ribonucleoprotein K (hnRNP K)	Hnrnpk Hnrpk	31.3761	30.4838	30.7004	30.5414	30.4686	30.9576	30.839	2.78705e+09	1.50152e+09	1.74475e+09	1.56265e+09	1.48586e+09	2.08536e+09	1.92069e+09
Q8R081	Heterogeneous nuclear ribonucleoprotein L (hnRNP L)	Hnrnpl Hnrpl	28.407	27.5439	27.332	27.4622	27.3548	28.031	27.5566	3.55927e+08	1.95678e+08	1.68951e+08	1.84908e+08	1.71643e+08	2.74259e+08	1.97401e+08
Q62826	Heterogeneous nuclear ribonucleoprotein M (hnRNP M) (M4 protein)	Hnrnpm Hnrpm	28.7648	28.573	28.6356	28.5703	28.6829	28.7689	28.5567	4.56103e+08	3.9932e+08	4.17038e+08	3.98592e+08	4.30924e+08	4.57413e+08	3.94847e+08
Q8VEK3	Heterogeneous nuclear ribonucleoprotein U (hnRNP U) (Scaffold attachment factor A) (SAF-A)	Hnrnpu Hnrpu	30.3266	29.9826	29.8005	30.0542	30.0564	30.1286	30.0208	1.34649e+09	1.06084e+09	9.35097e+08	1.11487e+09	1.11658e+09	1.17384e+09	1.08935e+09
Q9Z214	Homer protein homolog 1 (PSD-Zip45) (VASP/Ena-related gene up-regulated during seizure and LTP 1) (Vesl-1)	Homer1 Homer Vesl	24.272	24.1486	24.4175	23.9081	24.9406	23.3295	24.1816	2.0258e+07	1.85971e+07	2.24079e+07	1.57419e+07	3.22016e+07	1.05409e+07	1.90281e+07
Q6P747	Heterochromatin protein 1-binding protein 3	Hp1bp3	29.5475	28.5584	28.3503	28.396	28.3886	28.7947	28.6948	7.84674e+08	3.95313e+08	3.42201e+08	3.5323e+08	3.51427e+08	4.65647e+08	4.34512e+08
P84075	Neuron-specific calcium-binding protein hippocalcin	Hpca	28.8388	26.7567	27.1916	26.6916	26.7078	26.905	26.9051	4.80104e+08	1.13388e+08	1.53278e+08	1.08382e+08	1.09613e+08	1.25661e+08	1.25672e+08
Q9QUP5	Hyaluronan and proteoglycan link protein 1 (Cartilage-linking protein 1) (Cartilage-link protein) (Proteoglycan link protein)	Hapln1 Crtl1	26.1041	24.6195	25.6197	24.3446	25.7307	23.1601	25.673	7.21295e+07	2.57753e+07	5.15569e+07	2.13035e+07	5.56814e+07	9.37342e+06	5.34981e+07
P00493	Hypoxanthine-guanine phosphoribosyltransferase (HGPRT) (HGPRTase) (EC 2.4.2.8) (HPRT B)	Hprt1 Hprt	25.6249	25.343	24.6529	25.3244	24.3043	25.0653	24.1849	5.17429e+07	4.25608e+07	2.63787e+07	4.20149e+07	2.07167e+07	3.5107e+07	1.90711e+07
Q8K0U4	Heat shock 70 kDa protein 12A	Hspa12a Kiaa0417	29.9106	28.8994	29.2793	28.8856	29.2862	29.0858	29.3199	1.00922e+09	5.00714e+08	6.51545e+08	4.95945e+08	6.54663e+08	5.69761e+08	6.70159e+08
Q8R3H7	Heparan sulfate 2-O-sulfotransferase 1 (2-O-sulfotransferase) (2-OST) (2OST) (EC 2.8.2.-)	Hs2st1 Hs2st	26.3583	25.7137	25.9476	25.6114	25.8352	25.7842	26.042	8.60305e+07	5.5029e+07	6.47159e+07	5.12621e+07	5.98627e+07	5.77858e+07	6.90909e+07
P0DMW0	Heat shock 70 kDa protein 1A (Heat shock 70 kDa protein 2) (HSP70-2) (HSP70.2)	Hspa1a Hsp70-1 Hspa1	31.1468	30.3334	30.4707	30.382	30.1959	30.2204	30.2617	2.37756e+09	1.35285e+09	1.48795e+09	1.39925e+09	1.22991e+09	1.25095e+09	1.28733e+09
P48722	Heat shock 70 kDa protein 4L (Heat shock 70-related protein APG-1) (Osmotic stress protein 94)	Hspa4l Apg1 Hsp4l Osp94	29.0914	28.3597	28.6353	28.3052	27.554	28.3698	28.4308	5.71979e+08	3.44448e+08	4.16952e+08	3.3167e+08	1.97047e+08	3.46867e+08	3.61857e+08
P82995	Heat shock protein HSP 90-alpha (Heat shock 86 kDa) (HSP 86) (HSP86)	Hsp90aa1 Hsp86 Hspca	30.7853	30.3255	29.7244	30.3358	29.6351	30.2397	29.6785	1.85058e+09	1.34548e+09	8.87009e+08	1.35512e+09	8.33802e+08	1.26784e+09	8.59258e+08
P11499	Heat shock protein HSP 90-beta (Heat shock 84 kDa) (HSP 84) (HSP84) (Tumor-specific transplantation 84 kDa antigen) (TSTA)	Hsp90ab1 Hsp84 Hsp84-1 Hspcb	31.2971	30.3895	29.8368	30.3386	29.7311	30.4075	29.7176	2.63861e+09	1.40657e+09	9.58888e+08	1.35778e+09	8.91149e+08	1.42422e+09	8.82875e+08
Q8K3X8	Heat shock factor-binding protein 1	Hsbp1	29.4546	28.1782	28.2868	28.367	29.1898	27.7585	29.1668	7.35739e+08	3.03736e+08	3.27467e+08	3.46204e+08	6.12367e+08	2.27056e+08	6.02675e+08
Q4V8B7	Inactive hydroxysteroid dehydrogenase-like protein 1	Hsdl1	28.8176	28.0928	28.2367	28.158	28.0733	27.9682	28.3347	4.73117e+08	2.86261e+08	3.16296e+08	2.99511e+08	2.82418e+08	2.62574e+08	3.38539e+08
Q4V8F9	Hydroxysteroid dehydrogenase-like protein 2 (EC 1.-.-.-)	Hsdl2	27.6275	26.3768	26.0257	26.3856	26.3871	26.3319	26.4442	2.07347e+08	8.71405e+07	6.83151e+07	8.76708e+07	8.77644e+07	8.44706e+07	9.13057e+07
P17156	Heat shock-related 70 kDa protein 2 (Heat shock protein 70.2)	Hspa2 Hcp70.2 Hsp70-2	32.602	31.6846	31.6189	31.5609	31.3636	31.5338	31.4471	6.51893e+09	3.45156e+09	3.298e+09	3.16805e+09	2.76303e+09	3.109e+09	2.92773e+09
O88600	Heat shock 70 kDa protein 4 (Ischemia responsive 94 kDa protein)	Hspa4 Irp94	28.0309	26.332	26.5866	26.2817	26.1582	26.2432	26.3883	2.74245e+08	8.44742e+07	1.0078e+08	8.1577e+07	7.48875e+07	7.94297e+07	8.78336e+07
P63017	Heat shock cognate 71 kDa protein (Heat shock 70 kDa protein 8)	Hspa8 Hsc70 Hsc73	33.9894	33.3219	33.2127	33.2343	32.9458	33.2002	33.1276	1.70542e+10	1.07375e+10	9.95463e+09	1.01049e+10	8.27347e+09	9.86843e+09	9.38417e+09
Q9R118	Serine protease HTRA1 (EC 3.4.21.-) (High-temperature requirement A serine peptidase 1) (Serine protease 11)	Htra1 Htra Prss11	24.4591	24.5492	24.5165	24.6969	23.8562	24.3993	24.5491	2.30632e+07	2.45492e+07	2.39995e+07	2.7197e+07	1.51852e+07	2.21274e+07	2.45473e+07
Q8BGC0	HIV Tat-specific factor 1 homolog	Htatsf1	29.6612	27.8566	28.7003	27.7566	27.7992	27.6361	27.8131	8.48985e+08	2.43032e+08	4.36179e+08	2.2676e+08	2.3355e+08	2.08587e+08	2.35814e+08
Q7TMY8	E3 ubiquitin-protein ligase HUWE1 (EC 2.3.2.26) (E3Histone) (HECT, UBA and WWE domain-containing protein 1) (HECT-type E3 ubiquitin transferase HUWE1) (Upstream regulatory element-binding protein 1) (URE-B1) (URE-binding protein 1)	Huwe1 Kiaa0312 Ureb1	28.731	27.4711	28.006	27.3991	26.4419	27.8335	28.0912	4.45548e+08	1.8605e+08	2.69552e+08	1.76987e+08	9.11576e+07	2.39178e+08	2.85944e+08
P05708	Hexokinase-1 (EC 2.7.1.1) (Brain form hexokinase) (Hexokinase type I) (HK I)	Hk1	33.1924	32.5507	32.0526	32.5019	32.3248	32.283	32.3481	9.81518e+09	6.29116e+09	4.45452e+09	6.08189e+09	5.37953e+09	5.22578e+09	5.46696e+09
P27881	Hexokinase-2 (EC 2.7.1.1) (Hexokinase type II) (HK II)	Hk2	32.7985	31.4827	31.0954	31.4437	31.132	31.2746	31.2382	7.47022e+09	3.00079e+09	2.29422e+09	2.9207e+09	2.3532e+09	2.59778e+09	2.53305e+09
P07687	Epoxide hydrolase 1 (EC 3.3.2.9) (Epoxide hydratase) (Microsomal epoxide hydrolase)	Ephx1 Eph-1	25.5017	24.905	24.9978	24.6861	24.8542	25.4444	25.2914	4.75076e+07	3.14167e+07	3.35042e+07	2.69936e+07	3.03299e+07	4.56584e+07	4.10649e+07
Q63617	Hypoxia up-regulated protein 1 (150 kDa oxygen-regulated protein) (ORP-150)	Hyou1 Orp150	26.8726	26.0468	25.6902	26.2767	25.5648	26.2819	25.7275	1.22871e+08	6.9321e+07	5.41419e+07	8.12979e+07	4.96347e+07	8.15927e+07	5.55571e+07
P47878	Insulin-like growth factor-binding protein 3 (IBP-3) (IGF-binding protein 3) (IGFBP-3)	Igfbp3 Igfbp-3	25.6672	23.5864	24.2404	23.7169	24.3921	24.202	24.1699	5.32828e+07	1.25952e+07	1.98186e+07	1.37881e+07	2.2017e+07	1.92987e+07	1.88738e+07
Q00238	Intercellular adhesion molecule 1 (ICAM-1) (CD antigen CD54)	Icam1 Icam-1	31.1974	30.3551	30.5005	30.2446	29.969	30.4458	30.4745	2.46232e+09	1.37339e+09	1.51906e+09	1.27213e+09	1.0509e+09	1.46248e+09	1.49188e+09
Q60625	Intercellular adhesion molecule 5 (ICAM-5) (Telencephalin)	Icam5 Icam3 Tlcn	24.2297	23.7194	24.2547	23.5874	24.7613	22.457	24.1931	1.9673e+07	1.38118e+07	2.00171e+07	1.26043e+07	2.84369e+07	5.75733e+06	1.91804e+07
Q9WVM4	Protein-S-isoprenylcysteine O-methyltransferase (EC 2.1.1.100) (Farnesyl cysteine carboxyl methyltransferase) (FCMT) (Isoprenylcysteine carboxylmethyltransferase) (Prenylated protein carboxyl methyltransferase) (PPMT) (Prenylcysteine carboxyl methyltransferase) (pcCMT) (Fragment)	Icmt	27.2986	26.7473	26.8534	26.5535	26.545	26.2453	26.5943	1.6508e+08	1.12654e+08	1.21246e+08	9.84928e+07	9.79156e+07	7.9549e+07	1.01319e+08
Q9D6R2	Isocitrate dehydrogenase [NAD] subunit alpha, mitochondrial (EC 1.1.1.41) (Isocitric dehydrogenase subunit alpha) (NAD(+)-specific ICDH subunit alpha)	Idh3a	30.7906	29.9524	28.6293	29.9109	29.7006	29.2786	29.3284	1.85736e+09	1.03887e+09	4.15229e+08	1.00942e+09	8.72499e+08	6.51239e+08	6.74091e+08
Q68FX0	Isocitrate dehydrogenase [NAD] subunit beta, mitochondrial (EC 1.1.1.41) (Isocitric dehydrogenase subunit beta) (NAD(+)-specific ICDH subunit beta)	Idh3B	31.399	30.727	30.1652	30.8264	30.8795	30.6586	30.7202	2.83161e+09	1.77723e+09	1.20398e+09	1.90401e+09	1.97541e+09	1.69497e+09	1.76893e+09
P70404	Isocitrate dehydrogenase [NAD] subunit gamma 1, mitochondrial (EC 1.1.1.41) (Isocitric dehydrogenase subunit gamma) (NAD(+)-specific ICDH subunit gamma)	Idh3g	30.9435	30.742	30.4509	30.7126	31.1686	30.7948	31.0393	2.06499e+09	1.79586e+09	1.46771e+09	1.75964e+09	2.41371e+09	1.86277e+09	2.20683e+09
P54071	Isocitrate dehydrogenase [NADP], mitochondrial (IDH) (EC 1.1.1.42) (ICD-M) (IDP) (NADP(+)-specific ICDH) (Oxalosuccinate decarboxylase)	Idh2	30.7648	30.6569	30.3429	30.5946	30.9126	30.5062	30.8469	1.82444e+09	1.69295e+09	1.36182e+09	1.62146e+09	2.0213e+09	1.52506e+09	1.9313e+09
Q6ZWX6	Eukaryotic translation initiation factor 2 subunit 1 (Eukaryotic translation initiation factor 2 subunit alpha) (eIF-2-alpha) (eIF-2A) (eIF-2alpha)	Eif2s1 Eif2a	24.8147	24.5661	24.6575	24.6211	25.189	24.7928	24.8226	2.95096e+07	2.48383e+07	2.6464e+07	2.58043e+07	3.82505e+07	2.90655e+07	2.96721e+07
P81795	Eukaryotic translation initiation factor 2 subunit 3, X-linked (Eukaryotic translation initiation factor 2 subunit gamma, X-linked) (eIF-2-gamma) (eIF-2-gamma X) (PP42)	Eif2s3 Eif2g Eif2s3x	27.237	25.0514	25.5673	24.9993	25.428	25.4438	25.7294	1.58176e+08	3.47725e+07	4.97176e+07	3.35377e+07	4.51435e+07	4.564e+07	5.56323e+07
P60843	Eukaryotic initiation factor 4A-I (eIF-4A-I) (eIF4A-I) (EC 3.6.4.13) (ATP-dependent RNA helicase eIF4A-1)	Eif4a1 Ddx2a Eif4a	29.6184	29.0516	28.8657	28.965	28.8405	29.4402	28.74	8.242e+08	5.56405e+08	4.89163e+08	5.2399e+08	4.80681e+08	7.28434e+08	4.48336e+08
P10630	Eukaryotic initiation factor 4A-II (eIF-4A-II) (eIF4A-II) (EC 3.6.4.13) (ATP-dependent RNA helicase eIF4A-2)	Eif4a2 Ddx2b	28.0024	27.3418	27.2518	27.4275	27.377	27.8606	27.1508	2.68888e+08	1.70096e+08	1.59812e+08	1.80514e+08	1.74306e+08	2.43705e+08	1.49004e+08
P63073	Eukaryotic translation initiation factor 4E (eIF-4E) (eIF4E) (mRNA cap-binding protein) (eIF-4F 25 kDa subunit)	Eif4e	26.5056	25.4069	25.6862	25.0881	25.0118	25.3228	24.8808	9.52767e+07	4.44872e+07	5.39914e+07	3.56669e+07	3.38297e+07	4.19698e+07	3.0893e+07
Q6NZJ6	Eukaryotic translation initiation factor 4 gamma 1 (eIF-4-gamma 1) (eIF-4G 1) (eIF-4G1)	Eif4g1	26.9244	25.605	26.0184	25.4556	25.4019	26.1492	25.8798	1.27367e+08	5.10371e+07	6.79717e+07	4.60139e+07	4.43332e+07	7.44228e+07	6.17462e+07
Q62448	Eukaryotic translation initiation factor 4 gamma 2 (eIF-4-gamma 2) (eIF-4G 2) (eIF4G 2) (Novel APOBEC-1 target 1) (Translation repressor NAT1) (p97)	Eif4g2 Nat1	26.3195	25.6149	25.8095	25.5201	25.4197	25.656	25.5841	8.37463e+07	5.13856e+07	5.8809e+07	4.81184e+07	4.48829e+07	5.28726e+07	5.03002e+07
Q80XI3	Eukaryotic translation initiation factor 4 gamma 3 (eIF-4-gamma 3) (eIF-4G 3) (eIF4G 3) (eIF-4-gamma II) (eIF4GII)	Eif4g3	26.9755	25.4367	25.3659	25.3899	24.7797	25.8734	25.7234	1.31957e+08	4.54175e+07	4.32407e+07	4.39675e+07	2.88033e+07	6.14729e+07	5.53988e+07
P63242	Eukaryotic translation initiation factor 5A-1 (eIF-5A-1) (eIF-5A1) (Eukaryotic initiation factor 5A isoform 1) (eIF-5A) (eIF-4D)	Eif5a	25.9769	26.2139	25.1205	25.9616	25.5622	26.208	25.7165	6.60439e+07	7.78358e+07	3.64776e+07	6.5344e+07	4.95451e+07	7.75186e+07	5.51366e+07
P26376	Interferon-induced transmembrane protein 3 (Dispanin subfamily A member 2b) (DSPA2b)	ifitm3	25.9524	25.23	25.1227	24.68	25.1644	26.488	25.7108	6.49301e+07	3.93547e+07	3.65331e+07	2.68792e+07	3.76047e+07	9.41177e+07	5.49198e+07
P24062	Insulin-like growth factor 1 receptor (EC 2.7.10.1) (Insulin-like growth factor I receptor) (IGF-I receptor) (CD antigen CD221) [Cleaved into: Insulin-like growth factor 1 receptor alpha chain; Insulin-like growth factor 1 receptor beta chain]	Igf1r	29.0487	28.2506	28.2053	28.129	27.5026	27.9339	27.9534	5.55287e+08	3.19369e+08	3.09486e+08	2.93553e+08	1.9015e+08	2.56407e+08	2.59911e+08
P0C673	Immunoglobulin superfamily member 11 (IgSF11) (Brain and testis-specific immunoglobulin superfamily protein) (Bt-IGSF)	Igsf11	27.3727	26.2022	26.3787	26.2123	26.26	25.8301	26.2165	1.73776e+08	7.7206e+07	8.72512e+07	7.77464e+07	8.03629e+07	5.96533e+07	7.79732e+07
Q7TNR6	Immunoglobulin superfamily member 21 (IgSF21)	Igsf21	26.0286	25.0028	24.9456	24.4934	24.0711	24.7255	24.7485	6.84512e+07	3.36192e+07	3.23133e+07	2.36175e+07	1.76242e+07	2.77398e+07	2.81863e+07
Q8R366	Immunoglobulin superfamily member 8 (IgSF8) (CD81 partner 3) (Glu-Trp-Ile EWI motif-containing protein 2) (EWI-2) (Keratinocyte-associated transmembrane protein 4) (KCT-4) (Prostaglandin regulatory-like protein) (PGRL) (CD antigen CD316)	Igsf8 Ewi2 Kct4 Pgrl	31.7756	30.8925	31.077	30.7703	30.8153	30.5334	30.899	3.67634e+09	1.99332e+09	2.26515e+09	1.83135e+09	1.88937e+09	1.5541e+09	2.00231e+09
P40190	Interleukin-6 receptor subunit beta (IL-6 receptor subunit beta) (IL-6R subunit beta) (IL-6R-beta) (IL-6RB) (Interleukin-6 signal transducer) (Membrane glycoprotein 130) (gp130) (Oncostatin-M receptor subunit alpha) (CD antigen CD130)	Il6st	24.7374	24.5315	24.8912	24.912	24.4848	24.6788	24.4337	2.7971e+07	2.42507e+07	3.11175e+07	3.15683e+07	2.3478e+07	2.68576e+07	2.26608e+07
Q9CXY6	Interleukin enhancer-binding factor 2 (Nuclear factor of activated T-cells 45 kDa)	Ilf2 Nf45	27.5424	26.6612	26.8522	26.5846	26.8259	27.2541	26.793	1.95472e+08	1.06124e+08	1.21148e+08	1.00638e+08	1.18962e+08	1.60068e+08	1.16279e+08
O55222	Integrin-linked protein kinase (EC 2.7.11.1)	Ilk	24.2287	25.7217	25.2744	25.6074	25.5343	26.1057	25.7781	1.96589e+07	5.53346e+07	4.05841e+07	5.11223e+07	4.85937e+07	7.22102e+07	5.75403e+07
Q8BU33	Acetolactate synthase-like protein (EC 2.2.1.-) (IlvB-like protein)	Ilvbl	27.0286	26.6711	26.9829	26.7135	26.8101	26.7852	27.3314	1.36909e+08	1.06855e+08	1.32633e+08	1.1004e+08	1.17667e+08	1.15648e+08	1.68882e+08
P52293	Importin subunit alpha-1 (Importin alpha P1) (Karyopherin subunit alpha-2) (Pendulin) (Pore targeting complex 58 kDa subunit) (PTAC58) (RAG cohort protein 1) (SRP1-alpha)	Kpna2 Rch1	26.8869	25.5078	25.7738	25.1546	25.21	25.6988	25.2097	1.24102e+08	4.77097e+07	5.73685e+07	3.735e+07	3.8813e+07	5.44633e+07	3.88049e+07
O35344	Importin subunit alpha-4 (Importin alpha Q2) (Qip2) (Karyopherin subunit alpha-3)	Kpna3 Qip2	24.2302	24.3494	24.3049	24.5213	24.409	24.8994	24.3247	1.96792e+07	2.13752e+07	2.07257e+07	2.408e+07	2.22763e+07	3.12952e+07	2.1012e+07
O35345	Importin subunit alpha-7 (Importin alpha-S2) (Karyopherin subunit alpha-6)	Kpna6 Kpna5	26.3602	25.0334	25.093	24.932	24.8582	25.1463	25.0171	8.61396e+07	3.43405e+07	3.57891e+07	3.20099e+07	3.0413e+07	3.7136e+07	3.39543e+07
P70168	Importin subunit beta-1 (Karyopherin subunit beta-1) (Nuclear factor p97) (Pore targeting complex 97 kDa subunit) (PTAC97) (SCG)	Kpnb1 Impnb	27.6555	26.5217	26.4181	26.6791	26.4644	26.6933	26.5153	2.11415e+08	9.63477e+07	8.96711e+07	1.07449e+08	9.2591e+07	1.08515e+08	9.59183e+07
D3ZLZ7	Inosine-5'-monophosphate dehydrogenase 1 (IMP dehydrogenase 1) (IMPD 1) (IMPDH 1) (EC 1.1.1.205)	Impdh1	26.739	26.6433	26.1151	26.5206	26.3454	26.2646	26.3018	1.12008e+08	1.04818e+08	7.26838e+07	9.62693e+07	8.52607e+07	8.06159e+07	8.27211e+07
P24547	Inosine-5'-monophosphate dehydrogenase 2 (IMP dehydrogenase 2) (IMPD 2) (IMPDH 2) (EC 1.1.1.205) (IMPDH-II)	Impdh2	24.1874	24.5249	24.7764	24.458	25.0886	24.69	25.1677	1.91045e+07	2.41395e+07	2.8736e+07	2.30464e+07	3.56803e+07	2.70663e+07	3.76893e+07
Q80V26	Inositol monophosphatase 3 (IMP 3) (IMPase 3) (EC 3.1.3.25) (EC 3.1.3.7) (Golgi 3-prime phosphoadenosine 5-prime phosphate 3-prime phosphatase) (Golgi-resident PAP phosphatase) (gPAPP) (Inositol monophosphatase domain-containing protein 1) (Inositol-1(or 4)-monophosphatase 3) (Myo-inositol monophosphatase A3)	Impad1 Impa3	26.9272	26.2048	26.7578	26.2064	26.212	26.1238	26.3094	1.2761e+08	7.73447e+07	1.13477e+08	7.74287e+07	7.773e+07	7.31201e+07	8.31598e+07
Q5GFD9	Protein IMPACT (Imprinted and ancient gene protein homolog)	Impact	27.6435	27.0712	26.6738	26.8621	26.5095	26.7179	26.2294	2.09666e+08	1.41008e+08	1.07059e+08	1.21981e+08	9.5536e+07	1.10378e+08	7.86726e+07
Q9ET62	Interphotoreceptor matrix proteoglycan 1 (Mucin-like glycoprotein associated with photoreceptor cells) (Sialoprotein associated with cones and rods)	Impg1 Mlgapc	32.3756	32.8573	33.5368	32.7713	32.1464	32.8422	33.8995	5.57211e+09	7.7808e+09	1.2462e+10	7.3307e+09	4.75357e+09	7.7002e+09	1.6024e+10
P70628	Interphotoreceptor matrix proteoglycan 2 (PG10.2) (Sialoprotein associated with cones and rods proteoglycan) (Spacrcan)	Impg2	31.6161	31.7646	32.3822	31.7016	31.1761	31.6841	32.761	3.29152e+09	3.64846e+09	5.59774e+09	3.49245e+09	2.42625e+09	3.45029e+09	7.27846e+09
Q62784	Type I inositol 3,4-bisphosphate 4-phosphatase (EC 3.1.3.66) (Inositol polyphosphate 4-phosphatase type I)	Inpp4a	23.2941	23.7323	23.5171	23.2861	23.992	23.5413	24.2711	1.02856e+07	1.39355e+07	1.20048e+07	1.02284e+07	1.66847e+07	1.22082e+07	2.0246e+07
Q9QWG5	Type II inositol 3,4-bisphosphate 4-phosphatase (EC 3.1.3.66) (Inositol polyphosphate 4-phosphatase type II)	Inpp4b	25.9154	25.3558	24.7109	25.1057	24.747	24.8921	24.828	6.32874e+07	4.29385e+07	2.7461e+07	3.61046e+07	2.81568e+07	3.11366e+07	2.97832e+07
Q8VI75	Importin-4 (Imp4) (Importin-4a) (Imp4a) (Ran-binding protein 4) (RanBP4)	Ipo4 Imp4a Ranbp4	24.457	22.4481	22.9015	22.4269	22.2055	22.021	22.9063	2.30304e+07	5.72224e+06	7.83474e+06	5.63845e+06	4.83654e+06	4.2559e+06	7.86126e+06
Q8BKC5	Importin-5 (Imp5) (Importin subunit beta-3) (Karyopherin beta-3) (Ran-binding protein 5) (RanBP5)	Ipo5 Kpnb3 Ranbp5	27.409	26.8771	26.7562	26.7365	26.7397	27.2211	26.8854	1.78212e+08	1.23255e+08	1.13349e+08	1.11812e+08	1.12058e+08	1.56445e+08	1.23968e+08
Q9EPL8	Importin-7 (Imp7) (Ran-binding protein 7) (RanBP7)	Ipo7 Ranbp7	27.8046	27.2579	27.2226	26.994	27.0134	27.1454	26.8419	2.34435e+08	1.60485e+08	1.56614e+08	1.33663e+08	1.35468e+08	1.48449e+08	1.20289e+08
Q91YE6	Importin-9 (Imp9) (Importin-9a) (Imp9a) (Importin-9b) (Imp9b) (Ran-binding protein 9) (RanBP9)	Ipo9 Imp9 Ranbp9	26.3198	25.2551	25.2864	25.1348	25.2712	25.4883	25.1266	8.37627e+07	4.00438e+07	4.09228e+07	3.68414e+07	4.04947e+07	4.707e+07	3.66331e+07
Q8BP00	IQ calmodulin-binding motif-containing protein 1	Iqcb1 Kiaa0036	26.1012	26.0405	26.2368	25.9774	25.9625	25.7274	25.7403	7.19847e+07	6.90217e+07	7.90789e+07	6.60664e+07	6.53881e+07	5.55542e+07	5.60526e+07
Q8R0S2	IQ motif and SEC7 domain-containing protein 1	Iqsec1 Kiaa0763	28.7014	27.1159	27.413	27.0578	27.2263	27.0124	27.185	4.36513e+08	1.45444e+08	1.78709e+08	1.39705e+08	1.57012e+08	1.35375e+08	1.52586e+08
Q76M68	IQ motif and SEC7 domain-containing protein 3 (Potential synaptic guanine nucleotide exchange factor for Arf) (SynArfGEF-Po)	Iqsec3 Sag	29.7093	28.3248	28.2991	28.2639	28.0256	28.2127	28.1974	8.77815e+08	3.36224e+08	3.30273e+08	3.22309e+08	2.73244e+08	3.11078e+08	3.07805e+08
Q9JKF1	Ras GTPase-activating-like protein IQGAP1	Iqgap1	27.2283	26.9911	26.8081	27.0024	26.607	27.0284	26.7738	1.57226e+08	1.33392e+08	1.17503e+08	1.34445e+08	1.02215e+08	1.3689e+08	1.1474e+08
Q3UQ44	Ras GTPase-activating-like protein IQGAP2	Iqgap2	24.5285	25.2473	24.9617	25.3278	24.814	24.7232	25.0687	2.42005e+07	3.98285e+07	3.2675e+07	4.21129e+07	2.9496e+07	2.76957e+07	3.51906e+07
P85007	Immediate early response 3-interacting protein 1	Ier3ip1	26.2886	25.9327	26.3988	25.7133	26.1547	26.1116	26.3862	8.19691e+07	6.40498e+07	8.84794e+07	5.5015e+07	7.47033e+07	7.25054e+07	8.77057e+07
Q9CX00	IST1 homolog	Ist1 Kiaa0174	26.8684	25.1608	25.6717	25.402	25.4605	25.6724	25.3553	1.22514e+08	3.75117e+07	5.345e+07	4.4337e+07	4.61708e+07	5.34772e+07	4.29244e+07
P18614	Integrin alpha-1 (CD49 antigen-like family member A) (Laminin and collagen receptor) (VLA-1) (CD antigen CD49a)	Itga1	25.8154	25.5101	25.5424	25.3142	25.0731	25.7597	25.52	5.90477e+07	4.77875e+07	4.88678e+07	4.17177e+07	3.52995e+07	5.68109e+07	4.81151e+07
Q62470	Integrin alpha-3 (CD49 antigen-like family member C) (Galactoprotein B3) (GAPB3) (VLA-3 subunit alpha) (CD antigen CD49c) [Cleaved into: Integrin alpha-3 heavy chain; Integrin alpha-3 light chain]	Itga3	19.9824	22.3844	22.4669	22.7031	21.1605	23.6874	21.7335	1.03587e+06	5.47501e+06	5.79701e+06	6.82815e+06	2.34396e+06	1.35086e+07	3.48694e+06
Q61739	Integrin alpha-6 (CD49 antigen-like family member F) (VLA-6) (CD antigen CD49f) [Cleaved into: Integrin alpha-6 heavy chain; Integrin alpha-6 light chain]	Itga6	25.7262	25.4518	25.6686	25.1369	25.5112	25.7643	25.8286	5.55065e+07	4.58928e+07	5.33355e+07	3.68942e+07	4.7822e+07	5.69944e+07	5.95904e+07
P05555	Integrin alpha-M (CD11 antigen-like family member B) (CR-3 alpha chain) (Cell surface glycoprotein MAC-1 subunit alpha) (Leukocyte adhesion receptor MO1) (CD antigen CD11b)	Itgam	24.5692	24.1908	24.3237	24.3224	24.6929	25.215	24.5792	2.48915e+07	1.91501e+07	2.0998e+07	2.09789e+07	2.71218e+07	3.8946e+07	2.50653e+07
P09055	Integrin beta-1 (Fibronectin receptor subunit beta) (VLA-4 subunit beta) (CD antigen CD29)	Itgb1	30.0135	29.1274	29.2594	29.1098	28.8527	29.7306	29.2499	1.08381e+09	5.86421e+08	6.42626e+08	5.7934e+08	4.84751e+08	8.9084e+08	6.38427e+08
P49134	Integrin beta-1 (Beta oligodendroglia) (Beta OL) (Fibronectin receptor subunit beta) (VLA-4 subunit beta) (CD antigen CD29)	Itgb1	29.97	29.0825	29.2193	29.0768	28.8133	29.6893	29.2199	1.05165e+09	5.68458e+08	6.25001e+08	5.66208e+08	4.71698e+08	8.65707e+08	6.25269e+08
P11835	Integrin beta-2 (Cell surface adhesion glycoproteins LFA-1/CR3/p150,95 subunit beta) (Complement receptor C3 subunit beta) (CD antigen CD18)	Itgb2	25.0956	24.237	25.0431	24.2567	24.5484	25.5524	24.9393	3.58534e+07	1.97727e+07	3.4573e+07	2.00448e+07	2.45359e+07	4.92099e+07	3.21721e+07
O70309	Integrin beta-5	Itgb5	27.7718	27.4157	27.5792	27.5857	27.222	27.7032	27.3538	2.2917e+08	1.79035e+08	2.00523e+08	2.01429e+08	1.5654e+08	2.18521e+08	1.71523e+08
Q5PQL7	Integral membrane protein 2C [Cleaved into: CT-BRI3]	Itm2c	27.0614	26.387	26.8065	26.2334	26.2032	26.3567	26.4745	1.4005e+08	8.77575e+07	1.17371e+08	7.88935e+07	7.72585e+07	8.59303e+07	9.32442e+07
P11881	Inositol 1,4,5-trisphosphate receptor type 1 (IP3 receptor isoform 1) (IP3R 1) (InsP3R1) (Inositol 1,4,5-trisphosphate-binding protein P400) (Protein PCD-6) (Purkinje cell protein 1) (Type 1 inositol 1,4,5-trisphosphate receptor) (Type 1 InsP3 receptor)	Itpr1 Insp3r Pcd6 Pcp1	29.0174	27.1885	27.7926	26.8162	27.1721	26.9891	27.3398	5.43391e+08	1.5295e+08	2.32486e+08	1.18162e+08	1.51221e+08	1.33208e+08	1.69868e+08
P70227	Inositol 1,4,5-trisphosphate receptor type 3 (IP3 receptor isoform 3) (IP3R 3) (InsP3R3) (Type 3 inositol 1,4,5-trisphosphate receptor) (Type 3 InsP3 receptor)	Itpr3	25.4125	24.0021	24.9803	24.2721	25.1446	25.1572	25.1787	4.46607e+07	1.68022e+07	3.31004e+07	2.02596e+07	3.70912e+07	3.74178e+07	3.79789e+07
Q9Z0R4	Intersectin-1 (EH and SH3 domains protein 1)	Itsn1 Ese1 Itsn	27.1723	26.5858	26.3647	26.4732	26.0134	26.5245	26.2965	1.51243e+08	1.00719e+08	8.64076e+07	9.31565e+07	6.77346e+07	9.65336e+07	8.24228e+07
Q9WVE9	Intersectin-1 (EH domain and SH3 domain regulator of endocytosis 1)	Itsn1 Ehsh1 Itsn	27.6236	26.6105	26.2633	26.4012	25.9764	26.5103	26.1653	2.0679e+08	1.02459e+08	8.0547e+07	8.86234e+07	6.60185e+07	9.55873e+07	7.52537e+07
Q9Z0R6	Intersectin-2 (EH domain and SH3 domain regulator of endocytosis 2) (EH and SH3 domains protein 2) (SH3 domain-containing protein 1B)	Itsn2 Ese2 Sh3d1B	27.6379	26.9342	27.0936	26.8966	26.8548	26.6137	26.81	2.08849e+08	1.28231e+08	1.4321e+08	1.24939e+08	1.21367e+08	1.02686e+08	1.17653e+08
P12007	Isovaleryl-CoA dehydrogenase, mitochondrial (IVD) (EC 1.3.8.4)	Ivd	27.5258	26.1752	26.2188	25.4499	25.5048	26.0127	25.7781	1.93234e+08	7.57739e+07	7.81007e+07	4.58322e+07	4.76115e+07	6.77012e+07	5.7542e+07
P52332	Tyrosine-protein kinase JAK1 (EC 2.7.10.2) (Janus kinase 1) (JAK-1)	Jak1	27.0413	26.729	26.4299	26.5758	26.1295	26.8976	26.5501	1.38115e+08	1.11229e+08	9.04024e+07	1.00024e+08	7.34096e+07	1.25021e+08	9.82612e+07
Q9JI59	Junctional adhesion molecule B (JAM-B) (Junctional adhesion molecule 2) (JAM-2) (Vascular endothelial junction-associated molecule) (VE-JAM) (CD antigen CD322)	Jam2 Vejam	26.4023	25.7444	25.7471	25.6036	25.3613	25.5556	25.013	8.86925e+07	5.62116e+07	5.63167e+07	5.09872e+07	4.31034e+07	4.9317e+07	3.38583e+07
Q8R0A7	Uncharacterized protein KIAA0513	Kiaa0513	27.6528	26.8323	26.7016	26.7608	26.5919	27.2032	26.6877	2.1102e+08	1.19488e+08	1.09138e+08	1.13708e+08	1.01147e+08	1.54516e+08	1.08093e+08
A2AAE1	Uncharacterized protein KIAA1109 (Fragile site-associated protein homolog)	Kiaa1109 Fsa Kiaa1371	26.4644	25.6972	25.8553	25.4491	25.3781	25.6318	25.9797	9.25945e+07	5.44042e+07	6.07027e+07	4.58083e+07	4.36075e+07	5.19932e+07	6.61701e+07
Q148V7	LisH domain and HEAT repeat-containing protein KIAA1468	Kiaa1468	24.8126	24.2258	24.628	24.4117	24.2208	24.6579	24.314	2.94679e+07	1.96194e+07	2.59282e+07	2.23172e+07	1.9552e+07	2.64701e+07	2.0857e+07
Q68FD9	UPF0606 protein KIAA1549	Kiaa1549	27.8504	27.5358	27.5566	27.9085	27.5223	27.3425	27.6809	2.42e+08	1.94584e+08	1.97409e+08	2.51944e+08	1.92766e+08	1.70186e+08	2.15171e+08
Q6IFW6	Keratin, type I cytoskeletal 10 (Cytokeratin-10) (CK-10) (Keratin-10) (K10) (Type I keratin Ka10)	Krt10 Ka10	34.0113	33.7219	31.2598	33.6293	30.3843	31.592	30.3995	1.7315e+10	1.41682e+10	2.57124e+09	1.32869e+10	1.40148e+09	3.23703e+09	1.41635e+09
Q61781	Keratin, type I cytoskeletal 14 (Cytokeratin-14) (CK-14) (Keratin-14) (K14)	Krt14 Krt1-14	32.7514	33.1795	30.2715	33.1311	29.5199	30.3411	29.378	7.23041e+09	9.7283e+09	1.29608e+09	9.4068e+09	7.69818e+08	1.36016e+09	6.97665e+08
Q9Z2K1	Keratin, type I cytoskeletal 16 (Cytokeratin-16) (CK-16) (Keratin-16) (K16)	Krt16 Krt1-16	29.5814	31.4046	27.7943	31.3612	27.4158	27.7548	27.0557	8.03342e+08	2.84261e+09	2.32768e+08	2.75835e+09	1.79047e+08	2.2648e+08	1.395e+08
Q9QWL7	Keratin, type I cytoskeletal 17 (Cytokeratin-17) (CK-17) (Keratin-17) (K17)	Krt17 Krt1-17	29.2274	31.275	27.5264	31.279	27.6799	27.7714	27.2983	6.28543e+08	2.59847e+09	1.93312e+08	2.60572e+09	2.1502e+08	2.29092e+08	1.65043e+08
Q6IFX2	Keratin, type I cytoskeletal 42 (Cytokeratin-42) (CK-42) (Keratin-17n) (Keratin-42) (K42) (Type I keratin Ka22)	Krt42 Ka22	30.7209	32.3639	28.8369	32.3242	28.4195	28.6053	28.0403	1.7698e+09	5.52727e+09	4.7947e+08	5.37715e+09	3.59023e+08	4.08375e+08	2.76045e+08
Q3TTY5	Keratin, type II cytoskeletal 2 epidermal (Cytokeratin-2e) (CK-2e) (Epithelial keratin-2e) (Keratin-2 epidermis) (Keratin-2e) (K2e) (Type-II keratin Kb2)	Krt2 K2e Krt2-17 Krt2a	30.7256	30.7092	28.0276	30.6822	27.4651	28.5288	27.3476	1.77553e+09	1.75548e+09	2.73623e+08	1.72292e+09	1.85276e+08	3.87293e+08	1.70786e+08
Q6IG02	Keratin, type II cytoskeletal 2 epidermal (Cytokeratin-2e) (CK-2e) (Epithelial keratin-2e) (Keratin-2 epidermis) (Keratin-2e) (K2e) (Type-II keratin Kb2)	Krt2 Kb2 Krt2a	31.1829	31.2374	28.4943	31.272	28.0131	29.0219	27.7059	2.43773e+09	2.53164e+09	3.7813e+08	2.59303e+09	2.70878e+08	5.45092e+08	2.18934e+08
Q6IMF3	Keratin, type II cytoskeletal 1 (Cytokeratin-1) (CK-1) (Keratin-1) (K1) (Type-II keratin Kb1)	Krt1 Kb1	35.1114	36.0225	32.5574	35.8988	32.0259	32.7408	31.6173	3.71188e+10	6.97998e+10	6.32066e+09	6.40639e+10	4.37267e+09	7.17722e+09	3.29427e+09
Q6P6Q2	Keratin, type II cytoskeletal 5 (Cytokeratin-5) (CK-5) (Keratin-5) (K5) (Type-II keratin Kb5)	Krt5 Krt2-5	32.6659	33.4622	30.6045	33.3828	30.0791	30.5906	29.8495	6.81418e+09	1.18338e+10	1.63258e+09	1.12002e+10	1.13427e+09	1.61691e+09	9.67399e+08
P50446	Keratin, type II cytoskeletal 6A (Cytokeratin-6A) (CK-6A) (Keratin-6-alpha) (mK6-alpha) (Keratin-6A) (K6A)	Krt6a Ker2 Krt2-6 Krt2-6a Krt6	30.26	31.9475	28.6239	31.8656	28.328	28.6051	27.9505	1.28574e+09	4.14149e+09	4.1367e+08	3.91301e+09	3.36961e+08	4.08308e+08	2.59377e+08
Q4FZU2	Keratin, type II cytoskeletal 6A (Cytokeratin-6A) (CK-6A) (Keratin-6A) (K6A) (Type-II keratin Kb6)	Krt6a	32.9104	33.7963	30.5763	33.6818	30.0496	30.7258	29.7483	8.07257e+09	1.49172e+10	1.601e+09	1.37798e+10	1.11127e+09	1.77576e+09	9.01856e+08
P11679	Keratin, type II cytoskeletal 8 (Cytokeratin endo A) (Cytokeratin-8) (CK-8) (Keratin-8) (K8) (Type-II keratin Kb8)	Krt8 Krt2-8	31.8683	32.3861	29.2815	32.3024	28.7969	29.6532	28.6113	3.92021e+09	5.61278e+09	6.52523e+08	5.29654e+09	4.66367e+08	8.4433e+08	4.10065e+08
Q0VBK2	Keratin, type II cytoskeletal 80 (Cytokeratin-80) (CK-80) (Keratin-80) (K80) (Type-II keratin Kb20)	Krt80 Kb20	23.3078	23.9633	23.8142	24.1156	23.8579	23.9359	24.0727	1.03839e+07	1.63558e+07	1.47504e+07	1.81769e+07	1.52033e+07	1.60482e+07	1.76441e+07
P39069	Adenylate kinase isoenzyme 1 (AK 1) (EC 2.7.4.3) (EC 2.7.4.6) (ATP-AMP transphosphorylase 1) (ATP:AMP phosphotransferase) (Adenylate monophosphate kinase) (Myokinase)	Ak1	29.838	28.6555	28.9295	28.1445	28.1692	28.5809	28.4698	9.59714e+08	4.22825e+08	5.11272e+08	2.96713e+08	3.01838e+08	4.01531e+08	3.71752e+08
P29411	GTP:AMP phosphotransferase AK3, mitochondrial (EC 2.7.4.10) (Adenylate kinase 3) (AK 3) (Adenylate kinase 3 alpha-like 1)	Ak3 Ak3l1 Akl3l	26.062	26.1437	25.1517	26.3261	25.8994	25.8939	26.0122	7.00538e+07	7.41373e+07	3.72737e+07	8.41272e+07	6.2587e+07	6.2352e+07	6.76765e+07
Q9WUS0	Adenylate kinase 4, mitochondrial (AK 4) (EC 2.7.4.10) (EC 2.7.4.6) (Adenylate kinase 3-like) (Adenylate kinase isoenzyme 4) (GTP:AMP phosphotransferase AK4)	Ak4 Ak3l1	26.8211	25.9279	25.5735	25.8946	26.4299	25.7305	25.6278	1.18561e+08	6.38357e+07	4.99342e+07	6.23797e+07	9.04029e+07	5.5673e+07	5.18497e+07
P09456	cAMP-dependent protein kinase type I-alpha regulatory subunit [Cleaved into: cAMP-dependent protein kinase type I-alpha regulatory subunit, N-terminally processed]	Prkar1a	27.0272	25.725	25.9774	25.4308	25.424	25.8597	25.8304	1.36769e+08	5.5463e+07	6.6064e+07	4.52294e+07	4.50169e+07	6.08904e+07	5.96655e+07
P12849	cAMP-dependent protein kinase type I-beta regulatory subunit	Prkar1b	26.651	25.5328	25.7914	25.2338	25.2417	25.6421	25.5911	1.05377e+08	4.85439e+07	5.80739e+07	3.9457e+07	3.96734e+07	5.23661e+07	5.0546e+07
P12368	cAMP-dependent protein kinase type II-alpha regulatory subunit	Prkar2a	29.4889	28.8476	28.6776	28.7144	28.6495	28.9292	28.7867	7.53444e+08	4.83046e+08	4.29369e+08	4.40464e+08	4.21079e+08	5.1116e+08	4.63083e+08
P12369	cAMP-dependent protein kinase type II-beta regulatory subunit	Prkar2b	27.6264	27.8552	27.746	27.6708	27.8369	27.883	27.8652	2.07199e+08	2.42804e+08	2.25097e+08	2.13662e+08	2.39734e+08	2.47533e+08	2.44491e+08
P68181	cAMP-dependent protein kinase catalytic subunit beta (PKA C-beta) (EC 2.7.11.11)	Prkacb Pkacb	29.3051	28.0059	28.4418	28.0069	28.1411	28.0538	28.2642	6.63322e+08	2.69535e+08	3.64613e+08	2.69716e+08	2.96009e+08	2.78633e+08	3.22384e+08
Q8BK63	Casein kinase I isoform alpha (CKI-alpha) (EC 2.7.11.1) (CK1)	Csnk1a1	26.69	26.0274	26.2123	25.9389	26.0775	26.2046	26.1405	1.08263e+08	6.83972e+07	7.77478e+07	6.4325e+07	7.08108e+07	7.73363e+07	7.39708e+07
Q9DC28	Casein kinase I isoform delta (CKI-delta) (CKId) (EC 2.7.11.1) (Tau-protein kinase CSNK1D) (EC 2.7.11.26)	Csnk1d Hckid	25.4273	24.1247	24.0882	24.0303	24.212	24.0901	24.0717	4.51212e+07	1.82917e+07	1.78343e+07	1.71335e+07	1.94335e+07	1.78584e+07	1.76316e+07
Q8C4X2	Casein kinase I isoform gamma-3 (CKI-gamma 3) (EC 2.7.11.1)	Csnk1g3	28.8886	28.0692	28.2651	28.0803	27.6986	27.8235	28.0808	4.96974e+08	2.81624e+08	3.22576e+08	2.83801e+08	2.17822e+08	2.37524e+08	2.83905e+08
P62482	Voltage-gated potassium channel subunit beta-2 (EC 1.1.1.-) (K(+) channel subunit beta-2) (Kv-beta-2) (Neuroimmune protein F5)	Kcnab2 Ckbeta2 I2rf5 Kcnb3	26.0235	26.9961	27.2577	27.4508	28.0936	26.9405	27.8661	6.82093e+07	1.33853e+08	1.6047e+08	1.83454e+08	2.86433e+08	1.28796e+08	2.44647e+08
P11798	Calcium/calmodulin-dependent protein kinase type II subunit alpha (CaM kinase II subunit alpha) (CaMK-II subunit alpha) (EC 2.7.11.17)	Camk2a	31.5354	29.9678	31.7337	30.0242	32.4324	29.762	31.8445	3.11244e+09	1.05001e+09	3.57109e+09	1.0919e+09	5.79577e+09	9.10447e+08	3.85604e+09
P28652	Calcium/calmodulin-dependent protein kinase type II subunit beta (CaM kinase II subunit beta) (CaMK-II subunit beta) (EC 2.7.11.17)	Camk2b Camk2d	33.5443	32.2427	33.1515	32.0668	33.4852	31.9377	33.0666	1.25264e+10	5.08195e+09	9.54137e+09	4.4984e+09	1.20243e+10	4.11354e+09	8.99572e+09
P15791	Calcium/calmodulin-dependent protein kinase type II subunit delta (CaM kinase II subunit delta) (CaMK-II subunit delta) (EC 2.7.11.17)	Camk2d	30.9623	29.8478	30.0805	29.8642	29.9628	29.6937	30.0201	2.09215e+09	9.66231e+08	1.13535e+09	9.77267e+08	1.04639e+09	8.68369e+08	1.08877e+09
P11730	Calcium/calmodulin-dependent protein kinase type II subunit gamma (CaM kinase II subunit gamma) (CaMK-II subunit gamma) (EC 2.7.11.17)	Camk2g	30.2009	29.6428	30.3732	29.5154	30.6141	29.5689	30.3135	1.23417e+09	8.38246e+08	1.39076e+09	7.67419e+08	1.64352e+09	7.96388e+08	1.3344e+09
P08414	Calcium/calmodulin-dependent protein kinase type IV (CaMK IV) (EC 2.7.11.17) (CaM kinase-GR)	Camk4	24.2979	23.6809	23.9927	23.0381	24.3903	23.7414	23.9388	2.06248e+07	1.34484e+07	1.6693e+07	8.61307e+06	2.19892e+07	1.40241e+07	1.60806e+07
Q6WVG3	BTB/POZ domain-containing protein KCTD12 (Pfetin) (Predominantly fetal expressed T1 domain)	Kctd12 Pfet1	28.0898	27.1664	27.1428	27.0015	26.9337	26.905	26.97	2.85673e+08	1.50622e+08	1.48179e+08	1.34354e+08	1.28194e+08	1.25668e+08	1.31454e+08
Q6PHZ8	Kv channel-interacting protein 4 (KChIP4) (A-type potassium channel modulatory protein 4) (Calsenilin-like protein) (Potassium channel-interacting protein 4)	Kcnip4 Calp Kchip4	22.8205	24.0848	24.2261	24.109	24.2843	24.2458	24.1717	7.40731e+06	1.77925e+07	1.96239e+07	1.8094e+07	2.04317e+07	1.98938e+07	1.88973e+07
O70596	ATP-sensitive inward rectifier potassium channel 14 (Inward rectifier K(+) channel Kir2.4) (IRK-4) (Potassium channel, inwardly rectifying subfamily J member 14)	Kcnj14 Irk4	28.9791	28.3802	28.3695	28.2024	28.1493	27.1936	28.0321	5.29153e+08	3.49365e+08	3.468e+08	3.08868e+08	2.97702e+08	1.53495e+08	2.74469e+08
P63141	Potassium voltage-gated channel subfamily A member 2 (MK2) (Voltage-gated potassium channel subunit Kv1.2)	Kcna2	26.6331	25.7113	26.1805	25.5272	26.4838	25.4415	26.2343	1.04078e+08	5.49389e+07	7.60531e+07	4.8357e+07	9.38467e+07	4.55668e+07	7.89406e+07
P25122	Potassium voltage-gated channel subfamily C member 1 (NGK2) (RAW2) (Voltage-gated potassium channel subunit Kv3.1) (Voltage-gated potassium channel subunit Kv4)	Kcnc1	25.0567	24.1057	24.548	23.9212	24.0696	24.4363	24.0898	3.48989e+07	1.80528e+07	2.45291e+07	1.58858e+07	1.76061e+07	2.27016e+07	1.78542e+07
Q9Z0V1	Potassium voltage-gated channel subfamily D member 3 (Voltage-gated potassium channel subunit Kv4.3)	Kcnd3	25.7407	25.5668	25.3851	25.8752	25.5654	25.6188	25.8281	5.60707e+07	4.97034e+07	4.382e+07	6.1546e+07	4.96524e+07	5.15264e+07	5.95701e+07
P48545	G protein-activated inward rectifier potassium channel 4 (GIRK-4) (Cardiac inward rectifier) (CIR) (Heart KATP channel) (Inward rectifier K(+) channel Kir3.4) (KATP-1) (Potassium channel, inwardly rectifying subfamily J member 5)	Kcnj5 Girk4	20.297	23.5039	22.4936	23.5705	23.4601	23.0697	22.9158	1.28822e+06	1.18957e+07	5.90555e+06	1.24573e+07	1.15396e+07	8.80365e+06	7.91287e+06
P07335	Creatine kinase B-type (EC 2.7.3.2) (B-CK) (Creatine kinase B chain)	Ckb Ckbb	32.2251	31.6293	30.1756	31.6186	30.2919	31.391	30.0864	5.02005e+09	3.32173e+09	1.21275e+09	3.29711e+09	1.31451e+09	2.8161e+09	1.13998e+09
P07310	Creatine kinase M-type (EC 2.7.3.2) (Creatine kinase M chain) (M-CK)	Ckm Ckmm	21.9366	23.4142	23.0108	23.8415	26.9131	23.181	23.0832	4.0139e+06	1.11781e+07	8.45144e+06	1.50318e+07	1.2637e+08	9.51001e+06	8.88686e+06
Q6P8J7	Creatine kinase S-type, mitochondrial (EC 2.7.3.2) (Basic-type mitochondrial creatine kinase) (Mib-CK) (Sarcomeric mitochondrial creatine kinase) (S-MtCK)	Ckmt2	28.5783	27.7279	27.9737	27.3569	31.5773	27.7435	27.5501	4.00807e+08	2.22295e+08	2.63588e+08	1.71895e+08	3.20415e+09	2.24714e+08	1.96523e+08
P30275	Creatine kinase U-type, mitochondrial (EC 2.7.3.2) (Acidic-type mitochondrial creatine kinase) (Mia-CK) (Ubiquitous mitochondrial creatine kinase) (U-MtCK)	Ckmt1	34.3569	33.3003	32.3629	33.2211	32.8801	32.9252	32.3223	2.20011e+10	1.05777e+10	5.5233e+09	1.00124e+10	7.90475e+09	8.1561e+09	5.36995e+09
P25809	Creatine kinase U-type, mitochondrial (EC 2.7.3.2) (Acidic-type mitochondrial creatine kinase) (Mia-CK) (Ubiquitous mitochondrial creatine kinase) (U-MtCK)	Ckmt1 Ckmt	34.0145	33.001	32.0161	32.9535	32.5679	32.6279	32.016	1.73532e+10	8.59565e+09	4.34303e+09	8.31732e+09	6.36665e+09	6.63726e+09	4.34299e+09
Q9DBP5	UMP-CMP kinase (EC 2.7.4.14) (Deoxycytidylate kinase) (CK) (dCMP kinase) (Nucleoside-diphosphate kinase) (EC 2.7.4.6) (Uridine monophosphate/cytidine monophosphate kinase) (UMP/CMP kinase) (UMP/CMPK)	Cmpk1 Cmk Cmpk Uck Umk Umpk	24.0932	24.6244	23.2754	24.39	24.0714	24.1876	23.0026	1.78973e+07	2.58629e+07	1.01531e+07	2.1985e+07	1.76285e+07	1.91065e+07	8.4036e+06
Q9EQG6	Kinase D-interacting substrate of 220 kDa (Ankyrin repeat-rich membrane-spanning protein)	Kidins220 Arms	20.2067	24.1159	24.0922	23.5654	24.1387	24.0649	24.0696	1.21013e+06	1.81802e+07	1.78839e+07	1.24135e+07	1.84699e+07	1.75491e+07	1.76063e+07
Q60749	KH domain-containing, RNA-binding, signal transduction-associated protein 1 (GAP-associated tyrosine phosphoprotein p62) (Src-associated in mitosis 68 kDa protein) (Sam68) (p21 Ras GTPase-activating protein-associated p62) (p68)	Khdrbs1	25.9429	26.0786	25.3983	26.0572	25.8933	25.7581	25.5224	6.45053e+07	7.08661e+07	4.42226e+07	6.98212e+07	6.23253e+07	5.67496e+07	4.81953e+07
Q9QXL2	Kinesin-like protein KIF21A	Kif21a Kiaa1708	26.7152	25.0668	24.7812	25.2731	25.0514	25.0173	24.8203	1.10173e+08	3.5144e+07	2.88332e+07	4.05478e+07	3.47722e+07	3.39597e+07	2.96244e+07
Q5SXA9	Protein KIBRA (Kidney and brain protein) (KIBRA) (WW domain-containing protein 1)	Wwc1 Kiaa0869	28.4554	26.8649	27.3498	26.5099	26.7831	26.5451	26.8711	3.68064e+08	1.22222e+08	1.71044e+08	9.5557e+07	1.15485e+08	9.79228e+07	1.22745e+08
P33173	Kinesin-like protein KIF1A (Axonal transporter of synaptic vesicles)	Kif1a Atsv Kif1	24.6195	23.7656	23.7522	23.8246	23.9339	23.8056	24.2566	2.57756e+07	1.42614e+07	1.4129e+07	1.48566e+07	1.60263e+07	1.4662e+07	2.0043e+07
Q9WV63	Kinesin-like protein KIF2A (Kinesin-2)	Kif2a Kif2	29.0508	28.6099	28.5643	28.4435	28.5403	28.6028	28.8175	5.56098e+08	4.09681e+08	3.96932e+08	3.65052e+08	3.90389e+08	4.07655e+08	4.73073e+08
P28741	Kinesin-like protein KIF3A (Microtubule plus end-directed kinesin motor 3A)	Kif3a Kif3	23.5322	24.7282	24.8891	24.4514	24.563	24.7374	24.8474	1.21311e+07	2.77931e+07	3.1072e+07	2.29402e+07	2.47853e+07	2.79706e+07	3.01867e+07
P28738	Kinesin heavy chain isoform 5C (Kinesin heavy chain neuron-specific 2)	Kif5c Nkhc2	29.1292	28.2099	28.5907	28.1386	28.3907	28.5717	28.5615	5.87185e+08	3.10484e+08	4.04246e+08	2.95498e+08	3.51933e+08	3.98968e+08	3.96165e+08
Q61768	Kinesin-1 heavy chain (Conventional kinesin heavy chain) (Ubiquitous kinesin heavy chain) (UKHC)	Kif5b Khcs Kns1	29.5436	28.4219	28.6059	28.291	28.4971	28.6816	28.5472	7.82572e+08	3.59617e+08	4.08542e+08	3.28437e+08	3.78865e+08	4.30544e+08	3.92241e+08
Q6X936	Kin of IRRE-like protein 1 (Kin of irregular chiasm-like protein 1) (Nephrin-like protein 1)	Kirrel Kirrel1 Neph1	26.1845	25.6964	25.6573	25.4339	25.2684	25.5859	25.2689	7.62646e+07	5.4374e+07	5.29183e+07	4.53271e+07	4.04159e+07	5.03638e+07	4.04288e+07
P37285	Kinesin light chain 1 (KLC 1)	Klc1 Klc Kns2	27.5394	26.1085	26.7701	26.2811	26.8191	26.7491	26.8074	1.95072e+08	7.2353e+07	1.1445e+08	8.15455e+07	1.18404e+08	1.12796e+08	1.17445e+08
P05696	Protein kinase C alpha type (PKC-A) (PKC-alpha) (EC 2.7.11.13)	Prkca Pkca	27.9797	26.4957	26.9149	26.4237	26.7517	26.5269	26.63	2.64693e+08	9.46255e+07	1.26527e+08	9.00148e+07	1.12994e+08	9.66895e+07	1.03857e+08
P68404	Protein kinase C beta type (PKC-B) (PKC-beta) (EC 2.7.11.13)	Prkcb Pkcb Prkcb1	27.5468	26.0218	26.837	25.9622	26.7948	26.0623	26.5671	1.96071e+08	6.8132e+07	1.19875e+08	6.53715e+07	1.1642e+08	7.00703e+07	9.94265e+07
P09216	Protein kinase C epsilon type (EC 2.7.11.13) (nPKC-epsilon)	Prkce Pkce	26.6813	26.7655	26.8255	26.6532	26.5854	26.6627	26.7201	1.07612e+08	1.14081e+08	1.18927e+08	1.05536e+08	1.00692e+08	1.06236e+08	1.10545e+08
P63318	Protein kinase C gamma type (PKC-gamma) (EC 2.7.11.13)	Prkcg Pkcc Pkcg Prkcc	25.8666	24.9195	26.1902	24.9821	26.5457	25.0715	26.3956	6.11811e+07	3.17332e+07	7.65635e+07	3.31404e+07	9.7959e+07	3.52595e+07	8.82799e+07
Q7TQM5	Keratinocyte proline-rich protein	Kprp	25.1973	25.6854	23.1146	25.5014	22.4895	22.756	22.6765	3.84723e+07	5.39608e+07	9.08206e+06	4.74985e+07	5.88868e+06	7.08317e+06	6.70357e+06
P52480	Pyruvate kinase PKM (EC 2.7.1.40) (Pyruvate kinase muscle isozyme)	Pkm Pk3 Pkm2 Pykm	34.0685	33.6827	33.1237	33.7201	32.9492	33.3251	33.176	1.80159e+10	1.37884e+10	9.359e+09	1.41498e+10	8.29246e+09	1.07609e+10	9.7047e+09
P11980	Pyruvate kinase PKM (EC 2.7.1.40) (Pyruvate kinase muscle isozyme)	Pkm Pkm2 Pykm	34.734	34.4519	33.948	34.438	33.71	34.0995	33.9555	2.85734e+10	2.34995e+10	1.65713e+10	2.32739e+10	1.40511e+10	1.84062e+10	1.66578e+10
Q8K274	Ketosamine-3-kinase (EC 2.7.1.-) (Fructosamine-3-kinase-related protein)	Fn3krp	26.2977	24.7314	24.5111	24.4374	23.9403	24.6876	24.0904	8.24893e+07	2.78548e+07	2.39095e+07	2.27184e+07	1.60976e+07	2.70209e+07	1.78625e+07
Q61595	Kinectin	Ktn1	30.0011	29.7278	30.0919	29.7061	29.7347	29.5014	29.983	1.07454e+09	8.89132e+08	1.1444e+09	8.75871e+08	8.93393e+08	7.59988e+08	1.06114e+09
Q9D920	BLOC-1-related complex subunit 5	Borcs5	26.8606	25.855	25.5607	25.6999	25.771	25.5337	25.5196	1.21858e+08	6.06909e+07	4.94934e+07	5.45054e+07	5.72598e+07	4.85732e+07	4.81016e+07
Q05695	Neural cell adhesion molecule L1 (N-CAM-L1) (NCAM-L1) (Nerve-growth factor-inducible large external glycoprotein) (NILE) (CD antigen CD171)	L1cam Caml1	28.9944	28.5974	28.8508	28.5637	28.8687	28.5597	29.0521	5.34803e+08	4.06142e+08	4.84119e+08	3.96776e+08	4.90157e+08	3.95677e+08	5.56611e+08
Q8K4K5	Lethal(2) giant larvae protein homolog 1 (LLGL) (Rgl-1)	Llgl1 Rgl1	27.6496	27.2512	26.5227	27.085	26.6971	27.6788	26.822	2.10556e+08	1.59749e+08	9.64134e+07	1.42359e+08	1.08797e+08	2.14856e+08	1.1864e+08
Q91YP0	L-2-hydroxyglutarate dehydrogenase, mitochondrial (EC 1.1.99.2) (Duranin)	L2hgdh	27.7978	27.2755	26.8923	27.1207	26.9615	26.8859	26.9718	2.33331e+08	1.62461e+08	1.24564e+08	1.45929e+08	1.30683e+08	1.24008e+08	1.31616e+08
Q9EP89	Serine beta-lactamase-like protein LACTB, mitochondrial (EC 3.4.-.-)	Lactb Lact1	29.4641	28.9667	28.8023	28.824	28.47	28.7323	28.7999	7.40583e+08	5.24638e+08	4.68118e+08	4.75198e+08	3.71819e+08	4.45934e+08	4.67354e+08
P57016	Ladinin-1 (Lad-1) (Linear IgA disease antigen homolog) (LADA)	Lad1	25.8915	24.8514	24.6707	24.6975	24.3018	24.7318	24.5284	6.2246e+07	3.02713e+07	2.67065e+07	2.72082e+07	2.0681e+07	2.7862e+07	2.41979e+07
P14562	Lysosome-associated membrane glycoprotein 1 (LAMP-1) (Lysosome-associated membrane protein 1) (120 kDa lysosomal membrane glycoprotein) (LGP-120) (CD107 antigen-like family member A) (CD antigen CD107a)	Lamp1 Lamp-1	27.9859	26.8646	27.2177	26.7088	26.9163	26.8002	27.0611	2.65831e+08	1.22197e+08	1.56078e+08	1.09686e+08	1.2665e+08	1.16863e+08	1.40026e+08
P17046	Lysosome-associated membrane glycoprotein 2 (LAMP-2) (Lysosome-associated membrane protein 2) (CD107 antigen-like family member B) (LGP-110) (LGP-96) (Lysosomal membrane glycoprotein type B) (LGP-B) (CD antigen CD107b)	Lamp2 Lamp-2	27.6534	26.7359	26.712	26.4896	26.4633	26.9829	26.7732	2.11101e+08	1.11764e+08	1.09933e+08	9.42264e+07	9.25204e+07	1.3264e+08	1.14691e+08
Q9QX69	LanC-like protein 1 (40 kDa erythrocyte membrane protein) (p40)	Lancl1 Gpr69a	28.9383	29.0325	29.2411	28.9199	28.9658	29.0306	29.3959	5.14399e+08	5.49098e+08	6.34524e+08	5.07884e+08	5.24289e+08	5.4837e+08	7.06387e+08
Q9JJK2	LanC-like protein 2 (Testis-specific adriamycin sensitivity protein)	Lancl2 Tasp	27.0505	26.6163	26.4163	26.6702	26.4705	26.6273	26.809	1.39003e+08	1.02874e+08	8.95576e+07	1.06787e+08	9.29873e+07	1.03662e+08	1.17579e+08
Q80TH2	Erbin (Densin-180-like protein) (Erbb2-interacting protein) (Protein LAP2)	Erbin Erbb2ip Kiaa1225 Lap2	24.3478	23.8596	24.1633	24.1552	23.8021	24.7332	24.2499	2.13516e+07	1.5221e+07	1.87873e+07	1.86821e+07	1.4627e+07	2.78888e+07	1.99507e+07
Q62733	Lamina-associated polypeptide 2, isoform beta (Thymopoietin isoform beta) (TP beta)	Tmpo Lap2	30.6274	29.3003	29.4714	29.092	29.1325	28.937	29.2919	1.65874e+09	6.61095e+08	7.44326e+08	5.72202e+08	5.88526e+08	5.13933e+08	6.57274e+08
Q61792	LIM and SH3 domain protein 1 (LASP-1) (Metastatic lymph node gene 50 protein) (MLN 50)	Lasp1 Mln50	27.0771	25.1648	24.8108	25.0602	24.5492	24.9142	24.5921	1.41586e+08	3.76137e+07	2.94303e+07	3.49853e+07	2.45497e+07	3.16166e+07	2.52914e+07
Q63016	Large neutral amino acids transporter small subunit 1 (4F2 light chain) (4F2 LC) (4F2LC) (Integral membrane protein E16) (Protein TA1) (L-type amino acid transporter 1) (Solute carrier family 7 member 5)	Slc7a5 Mpe16 Ta1	29.8877	28.9364	29.1019	28.7841	28.621	28.9427	29.0021	9.93309e+08	5.13704e+08	5.76145e+08	4.62258e+08	4.1283e+08	5.15966e+08	5.37666e+08
Q7TNC4	Putative RNA-binding protein Luc7-like 2 (CGI-74 homolog)	Luc7l2	26.0011	24.5356	25.0025	24.5049	25.0105	25.1028	24.9052	6.7158e+07	2.43198e+07	3.3612e+07	2.3807e+07	3.37986e+07	3.60321e+07	3.1421e+07
P97629	Leucyl-cystinyl aminopeptidase (Cystinyl aminopeptidase) (EC 3.4.11.3) (GP160) (Insulin-regulated membrane aminopeptidase) (Insulin-responsive aminopeptidase) (IRAP) (Oxytocinase) (OTase) (Placental leucine aminopeptidase) (P-LAP) (Vesicle protein of 165 kDa) (Vp165)	Lnpep Irap Otase	26.8657	26.1281	26.8034	26.0893	26.5212	26.473	26.6332	1.22287e+08	7.33415e+07	1.17122e+08	7.13916e+07	9.63094e+07	9.31452e+07	1.04083e+08
Q3UN02	Lysocardiolipin acyltransferase 1 (EC 2.3.1.-) (EC 2.3.1.51) (Acyl-CoA:lysocardiolipin acyltransferase 1)	Lclat1 Alcat1 Gm91 Lycat	24.9847	24.7719	25.177	24.7539	24.8276	24.6348	25.3074	3.32012e+07	2.86468e+07	3.79349e+07	2.82918e+07	2.9775e+07	2.605e+07	4.15217e+07
P04642	L-lactate dehydrogenase A chain (LDH-A) (EC 1.1.1.27) (LDH muscle subunit) (LDH-M)	Ldha Ldh-1 Ldh1	32.0902	31.5144	30.9272	31.4401	30.7758	31.1269	30.6552	4.57206e+09	3.06753e+09	2.04186e+09	2.91339e+09	1.83835e+09	2.34501e+09	1.69102e+09
P42123	L-lactate dehydrogenase B chain (LDH-B) (EC 1.1.1.27) (LDH heart subunit) (LDH-H)	Ldhb Ldh-2 Ldh2	28.2594	27.4747	26.0053	27.2765	26.1062	27.0556	25.5869	3.21308e+08	1.86511e+08	6.73564e+07	1.62575e+08	7.22364e+07	1.39492e+08	5.03994e+07
P16045	Galectin-1 (Gal-1) (14 kDa lectin) (Beta-galactoside-binding lectin L-14-I) (Galaptin) (Lactose-binding lectin 1) (Lectin galactoside-binding soluble 1) (S-Lac lectin 1)	Lgals1 Gbp	27.6023	26.7636	24.647	26.5724	26.8162	27.4772	26.602	2.03754e+08	1.13934e+08	2.62723e+07	9.9793e+07	1.18164e+08	1.86839e+08	1.01861e+08
Q5XIN6	LETM1 and EF-hand domain-containing protein 1, mitochondrial (Leucine zipper-EF-hand-containing transmembrane protein 1)	Letm1	28.7349	28.0229	28.0248	27.9941	28.4003	27.9189	28.032	4.46754e+08	2.72738e+08	2.73082e+08	2.67345e+08	3.54266e+08	2.53756e+08	2.74459e+08
Q5PQQ5	LETM1 domain-containing protein LETM2, mitochondrial (LETM1 and EF-hand domain-containing protein 2) (Leucine zipper-EF-hand-containing transmembrane protein 1-like)	Letm2	25.788	25.0625	24.5502	25.0974	24.1466	24.8631	24.4498	5.79397e+07	3.50409e+07	2.45673e+07	3.58985e+07	1.85721e+07	3.05166e+07	2.29146e+07
Q91YX5	Acyl-CoA:lysophosphatidylglycerol acyltransferase 1 (EC 2.3.1.-)	Lpgat1 Fam34a	27.2881	27.2537	27.7042	27.1993	27.3077	27.1826	27.3435	1.6389e+08	1.60019e+08	2.1868e+08	1.54105e+08	1.66129e+08	1.52324e+08	1.70294e+08
Q8K4Y5	Leucine-rich glioma-inactivated protein 1	Lgi1	26.482	25.7355	26.9265	25.901	27.3528	25.0938	26.5672	9.37327e+07	5.58674e+07	1.27548e+08	6.26584e+07	1.71401e+08	3.58075e+07	9.94292e+07
Q9CPU0	Lactoylglutathione lyase (EC 4.4.1.5) (Aldoketomutase) (Glyoxalase I) (Glx I) (Ketone-aldehyde mutase) (Methylglyoxalase) (S-D-lactoylglutathione methylglyoxal lyase)	Glo1	25.3231	25.0298	24.3329	24.7754	23.6643	24.8193	23.0702	4.19773e+07	3.42541e+07	2.11321e+07	2.87162e+07	1.32938e+07	2.96042e+07	8.80689e+06
Q9D1T0	Leucine-rich repeat and immunoglobulin-like domain-containing nogo receptor-interacting protein 1 (Leucine-rich repeat neuronal protein 1) (Leucine-rich repeat neuronal protein 6A)	Lingo1 Lern1 Lrrn6a	24.0141	24.0492	24.9747	24.1414	25.0562	24.0562	24.8198	1.69418e+07	1.73589e+07	3.29706e+07	1.85049e+07	3.48865e+07	1.74443e+07	2.96136e+07
Q3UH68	LIM and calponin homology domains-containing protein 1	Limch1 Kiaa1102	24.2202	23.4743	24.2362	23.3039	23.7642	24.1068	24.0285	1.95432e+07	1.1654e+07	1.9762e+07	1.03554e+07	1.42476e+07	1.80661e+07	1.71121e+07
Q99JW4	LIM and senescent cell antigen-like-containing domain protein 1 (Particularly interesting new Cys-His protein 1) (PINCH-1)	Lims1 Pinch1	23.7481	23.0546	23.3596	23.1731	22.6367	23.8923	23.2546	1.40898e+07	8.71222e+06	1.07635e+07	9.45767e+06	6.52101e+06	1.55707e+07	1.00078e+07
Q8JZS0	Protein lin-7 homolog A (Lin-7A) (mLin-7) (Mammalian lin-seven protein 1) (MALS-1) (Vertebrate lin-7 homolog 1) (Veli-1)	Lin7a Mals1 Veli1	30.6112	29.6432	29.6695	29.5557	29.1837	29.4475	29.435	1.64019e+09	8.38504e+08	8.53893e+08	7.89113e+08	6.09756e+08	7.32127e+08	7.25795e+08
O88952	Protein lin-7 homolog C (Lin-7C) (mLin7C) (Mammalian lin-seven protein 3) (MALS-3) (Vertebrate lin-7 homolog 3) (Veli-3)	Lin7c Mals3 Veli3	30.9337	30.0635	30.166	29.9877	29.6413	29.8649	29.8227	2.05096e+09	1.12203e+09	1.20465e+09	1.06459e+09	8.37358e+08	9.7775e+08	9.49594e+08
Q8BSS9	Liprin-alpha-2 (Protein tyrosine phosphatase receptor type f polypeptide-interacting protein alpha-2) (PTPRF-interacting protein alpha-2)	Ppfia2	25.6459	24.535	25.3033	24.26	24.5351	24.327	24.6644	5.25022e+07	2.43085e+07	4.14048e+07	2.00901e+07	2.43114e+07	2.10456e+07	2.65902e+07
P60469	Liprin-alpha-3 (Protein tyrosine phosphatase receptor type f polypeptide-interacting protein alpha-3) (PTPRF-interacting protein alpha-3)	Ppfia3	23.9901	22.3324	21.7971	20.8103	21.9764	21.5027	21.988	1.66621e+07	5.28102e+06	3.64396e+06	1.83875e+06	4.12625e+06	2.97132e+06	4.15943e+06
P63005	Platelet-activating factor acetylhydrolase IB subunit alpha (Lissencephaly-1 protein) (LIS-1) (PAF acetylhydrolase 45 kDa subunit) (PAF-AH 45 kDa subunit) (PAF-AH alpha) (PAFAH alpha)	Pafah1b1 Lis-1 Lis1 Pafaha	26.5701	25.4029	24.833	25.3263	24.8536	25.3713	25.1127	9.96293e+07	4.43642e+07	2.98862e+07	4.20692e+07	3.0317e+07	4.34021e+07	3.62818e+07
P59481	VIP36-like protein (Lectin mannose-binding 2-like) (LMAN2-like protein)	Lman2l Vipl	25.7521	25.5434	26.0344	25.7423	26.3068	25.9095	26.251	5.65121e+07	4.89034e+07	6.87272e+07	5.61321e+07	8.30115e+07	6.30285e+07	7.98619e+07
Q62902	Protein ERGIC-53 (ER-Golgi intermediate compartment 53 kDa protein) (Lectin mannose-binding 1) (p58)	Lman1 Ergic53	30.4332	30.2526	30.59	30.1262	30.279	30.556	30.6593	1.44976e+09	1.27919e+09	1.61623e+09	1.17192e+09	1.30283e+09	1.57855e+09	1.69579e+09
Q9DBH5	Vesicular integral-membrane protein VIP36 (Lectin mannose-binding 2) (Vesicular integral-membrane protein 36) (VIP36)	Lman2	28.7685	27.7777	28.3351	27.9449	28.0261	27.9015	28.2603	4.57288e+08	2.30108e+08	3.38629e+08	2.58376e+08	2.73338e+08	2.50725e+08	3.21515e+08
A1L1J9	Lipase maturation factor 2	Lmf2	24.2243	23.4071	24.0034	23.4711	23.723	23.6467	24.0783	1.95999e+07	1.11236e+07	1.6817e+07	1.16277e+07	1.3846e+07	1.31331e+07	1.77131e+07
P48679	Prelamin-A/C [Cleaved into: Lamin-A/C]	Lmna Lmn1	28.3514	27.3801	27.4482	27.131	27.619	27.6331	27.5757	3.42481e+08	1.74676e+08	1.83123e+08	1.46972e+08	2.06129e+08	2.08155e+08	2.00041e+08
P14733	Lamin-B1	Lmnb1	30.978	29.8674	29.9582	29.7947	29.7579	29.7029	30.0419	2.11503e+09	9.79446e+08	1.0431e+09	9.31311e+08	9.07844e+08	8.73877e+08	1.10539e+09
P70615	Lamin-B1	Lmnb1	30.5852	29.4325	29.6265	29.4635	29.4822	29.3208	29.7043	1.61089e+09	7.24525e+08	8.28841e+08	7.40269e+08	7.49963e+08	6.7056e+08	8.74773e+08
P21619	Lamin-B2	Lmnb2	27.8668	26.4613	26.7426	26.5492	26.5664	26.4476	26.7507	2.44761e+08	9.2394e+07	1.12283e+08	9.8202e+07	9.93745e+07	9.15202e+07	1.12921e+08
Q9DC07	LIM zinc-binding domain-containing Nebulette (Actin-binding Z-disk protein)	Nebl Lnebl	27.6099	25.1737	25.3661	25.4953	24.7955	25.4168	25.028	2.04833e+08	3.78468e+07	4.32476e+07	4.72972e+07	2.91201e+07	4.47933e+07	3.4212e+07
Q7TQ95	Protein lunapark (Protein ulnaless)	Lnp Kiaa1715 Uln	26.6085	25.529	26.194	25.3328	25.5252	25.5582	25.6372	1.02321e+08	4.84178e+07	7.67672e+07	4.22606e+07	4.82907e+07	4.94073e+07	5.21891e+07
Q924S5	Lon protease homolog, mitochondrial (EC 3.4.21.-) (Lon protease-like protein) (LONP) (Mitochondrial ATP-dependent protease Lon) (Serine protease 15)	Lonp1 Lon Prss15	28.38	27.9843	27.5757	27.811	27.7082	27.8736	27.8528	3.49329e+08	2.65531e+08	2.00034e+08	2.3547e+08	2.19286e+08	2.45911e+08	2.42398e+08
Q5SGE0	Leucine-rich PPR motif-containing protein, mitochondrial (130 kDa leucine-rich protein) (LRP 130) (Leucine rich protein 157) (rLRP157)	Lrpprc Lrp157	29.3657	28.5871	28.3345	28.4773	28.0779	28.2948	28.4012	6.91782e+08	4.03256e+08	3.38476e+08	3.737e+08	2.83332e+08	3.29301e+08	3.54499e+08
Q9ESE1	Lipopolysaccharide-responsive and beige-like anchor protein (Beige-like protein)	Lrba Bgl Lba	25.5503	24.7734	24.7181	24.7651	24.2387	25.0105	24.6729	4.91381e+07	2.86774e+07	2.75996e+07	2.85119e+07	1.97966e+07	3.38001e+07	2.6748e+07
Q8R5M3	Leucine-rich repeat-containing protein 15 (Leucine-rich repeat protein induced by beta-amyloid) (rLib)	Lrrc15 Lib	27.2553	27.6944	27.6886	27.7325	27.6846	28.9879	28.3702	1.60198e+08	2.17191e+08	2.16318e+08	2.23008e+08	2.15722e+08	5.324e+08	3.4696e+08
Q9CRC8	Leucine-rich repeat-containing protein 40	Lrrc40	24.0707	23.9986	24.1673	23.8027	23.794	24.3154	24.1183	1.76195e+07	1.67613e+07	1.88404e+07	1.46331e+07	1.4545e+07	2.08775e+07	1.82115e+07
Q505F5	Leucine-rich repeat-containing protein 47	Lrrc47 Kiaa1185	25.2724	24.7206	24.3461	24.8243	25.1012	24.8905	24.8219	4.05263e+07	2.76475e+07	2.13252e+07	2.97072e+07	3.59915e+07	3.11014e+07	2.96586e+07
P0C192	Leucine-rich repeat-containing protein 4B (Netrin-G3 ligand) (NGL-3)	Lrrc4b Lrig4	27.219	26.4714	26.2965	26.4161	26.0784	26.244	26.5366	1.56217e+08	9.30439e+07	8.24207e+07	8.9542e+07	7.08586e+07	7.94764e+07	9.7348e+07
Q5FVI3	Leucine-rich repeat-containing protein 57	Lrrc57	28.1032	28.0229	28.0305	28.0059	27.5576	28.0386	28.0761	2.88335e+08	2.72732e+08	2.74164e+08	2.69528e+08	1.97541e+08	2.75721e+08	2.82978e+08
Q5RJR8	Leucine-rich repeat-containing protein 59 (Protein p34)	Lrrc59 Rbp34	31.1166	31.474	31.8681	31.4314	31.2651	31.1522	31.6531	2.32826e+09	2.98281e+09	3.91978e+09	2.89606e+09	2.58074e+09	2.38638e+09	3.3771e+09
Q80WG5	Volume-regulated anion channel subunit LRRC8A (Leucine-rich repeat-containing protein 8A)	Lrrc8a Lrrc8	28.8812	28.2657	28.4146	28.1154	28.2705	28.3503	28.2572	4.9444e+08	3.22718e+08	3.57801e+08	2.90783e+08	3.23801e+08	3.42209e+08	3.20832e+08
Q8R502	Volume-regulated anion channel subunit LRRC8C (Factor for adipocyte differentiation 158) (Leucine-rich repeat-containing protein 8C)	Lrrc8c Ad158 Fad158	22.4464	25.1794	25.0814	25.1769	25.4435	24.7971	24.196	5.71515e+06	3.79979e+07	3.55024e+07	3.7933e+07	4.56293e+07	2.91528e+07	1.92183e+07
Q8BGR2	Volume-regulated anion channel subunit LRRC8D (Leucine-rich repeat-containing protein 5) (Leucine-rich repeat-containing protein 8D)	Lrrc8d Lrrc5	21.4463	22.0991	22.4484	22.2158	21.0876	22.296	21.9836	2.85754e+06	4.4925e+06	5.7233e+06	4.87095e+06	2.22846e+06	5.14954e+06	4.14678e+06
Q9JMH2	Leucine-rich repeat, immunoglobulin-like domain and transmembrane domain-containing protein 1 (Leucine-rich repeat-containing protein 21) (Photoreceptor-associated LRR superfamily protein) (Retina-specific protein PAL)	Lrit1 Lrrc21 Pal	28.4821	26.3457	26.814	26.1804	26.3501	26.2453	26.7401	3.74939e+08	8.5281e+07	1.1798e+08	7.60465e+07	8.55428e+07	7.95454e+07	1.12088e+08
Q80VQ1	Leucine-rich repeat-containing protein 1	Lrrc1	19.2044	25.471	25.3534	26.0586	25.9655	25.7261	25.5871	604078	4.65104e+07	4.28675e+07	6.98907e+07	6.55216e+07	5.5503e+07	5.0407e+07
Q8BLK3	Limbic system-associated membrane protein (LSAMP)	Lsamp	32.1938	31.4977	31.4445	31.4063	31.1672	31.0781	31.3163	4.9125e+09	3.03223e+09	2.92246e+09	2.84597e+09	2.41142e+09	2.26694e+09	2.67398e+09
Q9DCJ1	Target of rapamycin complex subunit LST8 (TORC subunit LST8) (G protein beta subunit-like) (Protein GbetaL) (Mammalian lethal with SEC13 protein 8) (mLST8)	Mlst8 Gbl Lst8	22.2648	21.7803	22.0453	22.4893	22.2482	22.0869	21.8496	5.03943e+06	3.60192e+06	4.32807e+06	5.88786e+06	4.98168e+06	4.45474e+06	3.77912e+06
Q924L1	LETM1 domain-containing protein 1 (Cervical cancer receptor) (MCC-32)	Letmd1 Mccr	26.1814	25.5509	25.4308	25.4469	25.0725	25.5047	25.6645	7.61006e+07	4.91573e+07	4.52303e+07	4.57374e+07	3.52844e+07	4.76087e+07	5.31862e+07
Q6P791	Ragulator complex protein LAMTOR1 (Late endosomal/lysosomal adaptor and MAPK and MTOR activator 1) (Lipid raft adaptor protein p18)	Lamtor1	29.2603	28.69	28.9644	28.563	28.6016	28.8264	28.7515	6.43005e+08	4.33053e+08	5.23774e+08	3.96574e+08	4.07329e+08	4.76005e+08	4.51927e+08
Q9WUC3	Lymphocyte antigen 6H (Ly-6H)	Ly6h	28.7935	27.5993	27.7359	27.4366	27.6897	27.3611	27.5278	4.65283e+08	2.03333e+08	2.23525e+08	1.81651e+08	2.1648e+08	1.72391e+08	1.93501e+08
P25911	Tyrosine-protein kinase Lyn (EC 2.7.10.2) (V-yes-1 Yamaguchi sarcoma viral related oncogene homolog) (p53Lyn) (p56Lyn)	Lyn	28.0095	27.8608	27.9835	27.8276	27.6972	27.8781	27.8905	2.70203e+08	2.4374e+08	2.65374e+08	2.38201e+08	2.17612e+08	2.46691e+08	2.48816e+08
P97823	Acyl-protein thioesterase 1 (APT-1) (EC 3.1.2.-) (Lysophospholipase 1) (Lysophospholipase I) (LPL-I) (LysoPLA I)	Lypla1 Apt1 Pla1a	28.4953	26.3044	26.2052	26.0704	26.0832	25.7788	25.883	3.7839e+08	8.28744e+07	7.73667e+07	7.04669e+07	7.10945e+07	5.75685e+07	6.18831e+07
Q9WTL7	Acyl-protein thioesterase 2 (APT-2) (EC 3.1.2.-) (Lysophospholipase 2) (Lysophospholipase II) (LPL-II) (LysoPLA II) (mLyso II)	Lypla2	27.3938	26.0776	26.4534	25.9759	25.6236	26.0543	25.7991	1.76336e+08	7.0815e+07	9.18903e+07	6.59958e+07	5.1697e+07	6.96838e+07	5.83841e+07
Q8BLC3	Ly6/PLAUR domain-containing protein 1	Lypd1 Lypdc1 MNCb-0671	28.4872	26.9599	26.7918	26.5568	26.4832	26.4745	26.654	3.76273e+08	1.30541e+08	1.16183e+08	9.87161e+07	9.38054e+07	9.32464e+07	1.05597e+08
Q9Z1W6	Protein LYRIC (Lysine-rich CEACAM1 co-isolated protein) (Metadherin) (Metastasis adhesion protein)	Mtdh Lyric	30.1315	29.3	29.9504	29.1902	29.2916	29.2418	29.6159	1.17618e+09	6.60954e+08	1.03746e+09	6.12545e+08	6.57116e+08	6.34845e+08	8.22742e+08
Q9CR62	Mitochondrial 2-oxoglutarate/malate carrier protein (OGCP) (Solute carrier family 25 member 11)	Slc25a11	34.5878	34.0001	33.9448	33.8917	33.8404	33.7525	33.6823	2.58205e+10	1.71815e+10	1.65355e+10	1.59371e+10	1.53805e+10	1.44711e+10	1.37838e+10
Q80XI6	Mitogen-activated protein kinase kinase kinase 11 (EC 2.7.11.25) (Mixed lineage kinase 3)	Map3k11 Mlk3	30.835	29.2702	29.7356	29.1017	29.2561	29.0903	29.2251	1.91541e+09	6.4746e+08	8.93937e+08	5.76099e+08	6.41148e+08	5.71556e+08	6.27524e+08
Q8BRK9	Alpha-mannosidase 2x (EC 3.2.1.114) (Alpha-mannosidase IIx) (Man IIx) (Mannosidase alpha class 2A member 2) (Mannosyl-oligosaccharide 1,3-1,6-alpha-mannosidase)	Man2a2 Mana2x	27.59	27.5828	27.9246	27.5935	27.5844	27.5068	27.7147	2.02025e+08	2.01025e+08	2.54774e+08	2.02524e+08	2.01242e+08	1.90705e+08	2.20272e+08
Q14BB9	MAP6 domain-containing protein 1 (21 kDa STOP-like protein) (SL21)	Map6d1	24.5904	25.5857	25.5851	25.4538	25.2736	25.6607	25.0276	2.52609e+07	5.03569e+07	5.03353e+07	4.59582e+07	4.05625e+07	5.30436e+07	3.42015e+07
A2AJI0	MAP7 domain-containing protein 1	Map7d1 Kiaa1187 Mtap7d1	25.897	25.8013	25.7579	25.7593	25.3074	25.7298	25.3614	6.24867e+07	5.84736e+07	5.67426e+07	5.67964e+07	4.1524e+07	5.56479e+07	4.3105e+07
Q8K4G6	O-acetyl-ADP-ribose deacetylase MACROD1 (EC 3.2.2.-) (EC 3.5.1.-) (MACRO domain-containing protein 1) (Protein LRP16) ([Protein ADP-ribosylglutamate] hydrolase) (Fragment)	Macrod1 Lrp16	26.9368	26.0332	25.7429	26.2618	26.4148	25.8611	26.0263	1.28469e+08	6.86706e+07	5.61531e+07	8.0463e+07	8.94624e+07	6.09498e+07	6.83427e+07
Q9QXZ0	Microtubule-actin cross-linking factor 1 (Actin cross-linking family 7)	Macf1 Acf7 Aclp7 Macf	30.4036	29.4796	29.6933	29.4299	29.6423	29.7671	29.741	1.42032e+09	7.48577e+08	8.68125e+08	7.23221e+08	8.37936e+08	9.13686e+08	8.97312e+08
D3ZHV2	Microtubule-actin cross-linking factor 1 (Actin cross-linking family 7)	Macf1 Acf7 Aclp7 Macf	31.0251	29.9975	30.1956	29.9822	30.0683	30.4123	30.2934	2.18523e+09	1.07187e+09	1.22966e+09	1.06056e+09	1.12583e+09	1.42895e+09	1.31587e+09
O08873	MAP kinase-activating death domain protein (Rab3 GDP/GTP exchange factor)	Madd	27.3032	26.8974	26.8884	26.7303	26.9862	27.0426	26.9329	1.65607e+08	1.25007e+08	1.24227e+08	1.11329e+08	1.32943e+08	1.38241e+08	1.28118e+08
P07722	Myelin-associated glycoprotein (Brain neuron cytoplasmic protein 3) (Sialic acid-binding Ig-like lectin 4a) (Siglec-4a)	Mag	25.3682	22.6965	23.7824	23.084	24.2031	21.8475	23.6826	4.33102e+07	6.79694e+06	1.44281e+07	8.89134e+06	1.9314e+07	3.77367e+06	1.34639e+07
Q9JK71	Membrane-associated guanylate kinase, WW and PDZ domain-containing protein 3 (Membrane-associated guanylate kinase inverted 3) (MAGI-3) (Scaffolding-like protein)	Magi3 Slipr	26.4381	25.9305	25.892	25.8182	25.6473	25.7168	25.826	9.09191e+07	6.39543e+07	6.2267e+07	5.91616e+07	5.25555e+07	5.51474e+07	5.94845e+07
Q6P1J0	Glycoprotein endo-alpha-1,2-mannosidase-like protein (EC 3.2.1.-)	Maneal Gm50	24.6132	23.9504	24.5415	23.9283	24.2662	24.066	24.7316	2.5664e+07	1.62103e+07	2.44192e+07	1.59637e+07	2.01776e+07	1.7562e+07	2.78583e+07
Q9CXI5	Mesencephalic astrocyte-derived neurotrophic factor (Arginine-rich protein) (Protein ARMET)	Manf Armet	22.3118	23.1263	22.6148	22.3165	22.4649	22.7127	22.7439	5.20632e+06	9.15637e+06	6.42292e+06	5.22323e+06	5.78887e+06	6.87368e+06	7.02424e+06
Q99KE1	NAD-dependent malic enzyme, mitochondrial (NAD-ME) (EC 1.1.1.38) (Malic enzyme 2)	Me2	27.8609	26.9522	26.5137	27.04	27.244	26.9159	27.0411	2.43761e+08	1.29844e+08	9.58141e+07	1.3799e+08	1.58955e+08	1.26614e+08	1.381e+08
P34926	Microtubule-associated protein 1A (MAP-1A) [Cleaved into: MAP1A heavy chain; MAP1 light chain LC2]	Map1a Mtap1a	30.3943	28.9671	29.4738	28.8769	29.7182	29.2235	29.4027	1.4112e+09	5.24749e+08	7.45565e+08	4.92952e+08	8.8324e+08	6.26809e+08	7.09739e+08
P14873	Microtubule-associated protein 1B (MAP-1B) (MAP1(X)) (MAP1.2) [Cleaved into: MAP1B heavy chain; MAP1 light chain LC1]	Map1b Mtap1b Mtap5	31.9376	30.8152	31.0883	30.9356	31.0804	30.9535	31.3353	4.11324e+09	1.88933e+09	2.2831e+09	2.05375e+09	2.27059e+09	2.07937e+09	2.70926e+09
P15205	Microtubule-associated protein 1B (MAP-1B) (Neuraxin) [Cleaved into: MAP1B heavy chain; MAP1 light chain LC1]	Map1b	32.7517	31.4084	31.7195	31.4402	31.6512	31.559	31.8965	7.23184e+09	2.85013e+09	3.53608e+09	2.91378e+09	3.37248e+09	3.16388e+09	3.99758e+09
P0C5W1	Microtubule-associated protein 1S (MAP-1S) [Cleaved into: MAP1S heavy chain; MAP1S light chain]	Map1s	26.5884	26.4024	26.3338	26.1314	26.2002	26.5777	26.4761	1.009e+08	8.86957e+07	8.45777e+07	7.35097e+07	7.70992e+07	1.00156e+08	9.33494e+07
P27546	Microtubule-associated protein 4 (MAP-4)	Map4 Mtap4	28.1755	26.464	27.1129	26.4593	26.8117	27.0491	27.2222	3.03153e+08	9.2565e+07	1.45141e+08	9.22682e+07	1.17791e+08	1.38868e+08	1.56566e+08
Q5M7W5	Microtubule-associated protein 4 (MAP-4)	Map4	31.0973	29.6545	30.0589	29.5534	29.7643	30.0851	30.197	2.29725e+09	8.45082e+08	1.11851e+09	7.87904e+08	9.11918e+08	1.13896e+09	1.23083e+09
Q63560	Microtubule-associated protein 6 (MAP-6) (145-kDa STOP) (STOP145) (Stable tubule-only polypeptide) (STOP)	Map6 Mtap6	31.9565	30.4305	30.7936	30.3885	30.6732	30.3677	30.659	4.16728e+09	1.44712e+09	1.86124e+09	1.40555e+09	1.71215e+09	1.38546e+09	1.69539e+09
O88735	Ensconsin (Epithelial microtubule-associated protein of 115 kDa) (E-MAP-115) (Microtubule-associated protein 7) (MAP-7)	Map7 Mtap7	24.7312	24.2931	24.1902	23.6308	24.1476	23.7369	24.428	2.78514e+07	2.05561e+07	1.91415e+07	1.29892e+07	1.85847e+07	1.39805e+07	2.25719e+07
O88994	Mitochondrial amidoxime reducing component 2 (mARC2) (EC 1.-.-.-) (Molybdenum cofactor sulfurase C-terminal domain-containing protein 2) (MOSC domain-containing protein 2) (Moco sulfurase C-terminal domain-containing protein 2)	Marc2 Mg87 Mosc2	28.0259	27.4093	27.5147	27.4004	27.2074	27.549	27.7519	2.73307e+08	1.78251e+08	1.91754e+08	1.77145e+08	1.54966e+08	1.96366e+08	2.26017e+08
P30009	Myristoylated alanine-rich C-kinase substrate (MARCKS) (Protein kinase C substrate 80 kDa protein)	Marcks Macs	30.7239	29.4831	28.2682	29.2999	27.928	29.4559	28.4617	1.77344e+09	7.50394e+08	3.23279e+08	6.60937e+08	2.5536e+08	7.3637e+08	3.69676e+08
Q3B8Q0	Microtubule-associated protein RP/EB family member 2	Mapre2	28.279	28.071	28.0116	27.8626	28.2713	27.8479	28.0194	3.25714e+08	2.81973e+08	2.70598e+08	2.44052e+08	3.23984e+08	2.41571e+08	2.72064e+08
Q6PER3	Microtubule-associated protein RP/EB family member 3 (EB1 protein family member 3) (EBF3) (End-binding protein 3) (EB3) (RP3)	Mapre3	29.9291	29.2504	29.3491	29.1226	29.1766	29.192	29.2321	1.02227e+09	6.38646e+08	6.8385e+08	5.84489e+08	6.06776e+08	6.13303e+08	6.30566e+08
Q8VIG2	Meiosis arrest female protein 1 (Limkain-b1)	Marf1 Lkap	29.2287	28.5727	28.9449	28.498	28.6768	28.3856	28.8706	6.29106e+08	3.99241e+08	5.16756e+08	3.79105e+08	4.29121e+08	3.50683e+08	4.90829e+08
Q3KNM2	E3 ubiquitin-protein ligase MARCH5 (EC 6.3.2.-) (Membrane-associated RING finger protein 5) (Membrane-associated RING-CH protein V) (MARCH-V)	2016-03-05	29.3715	28.4331	28.6622	28.4873	28.364	28.3682	28.5129	6.9455e+08	3.62416e+08	4.24811e+08	3.7629e+08	3.45472e+08	3.46489e+08	3.8304e+08
O08679	Serine/threonine-protein kinase MARK2 (EC 2.7.11.1) (EC 2.7.11.26) (ELKL motif kinase 1) (EMK-1) (MAP/microtubule affinity-regulating kinase 2)	Mark2	28.3126	27.1972	27.5488	27.0226	27.1166	27.3247	27.323	3.33373e+08	1.53878e+08	1.96348e+08	1.36341e+08	1.45519e+08	1.68091e+08	1.67901e+08
Q8VHF0	MAP/microtubule affinity-regulating kinase 3 (EC 2.7.11.1)	Mark3	26.3629	25.4959	25.9109	25.2982	25.4068	26.0703	26.1372	8.63024e+07	4.73196e+07	6.30893e+07	4.12577e+07	4.44841e+07	7.04594e+07	7.38066e+07
Q810W7	Microtubule-associated serine/threonine-protein kinase 1 (EC 2.7.11.1) (Syntrophin-associated serine/threonine-protein kinase)	Mast1 Sast	27.7038	26.9115	26.6098	26.5849	26.8016	26.426	26.641	2.18614e+08	1.26236e+08	1.02408e+08	1.00662e+08	1.16972e+08	9.01584e+07	1.04652e+08
P43244	Matrin-3 (Nuclear scaffold protein p130/MAT3)	Matr3	28.4276	27.5894	27.5938	27.7065	27.5893	27.7525	27.7859	3.61049e+08	2.01951e+08	2.02559e+08	2.1902e+08	2.01929e+08	2.26112e+08	2.31415e+08
Q66HG9	Mitochondrial antiviral-signaling protein (MAVS) (Interferon beta promoter stimulator protein 1) (IPS-1) (Virus-induced-signaling adapter) (VISA)	Mavs Ips1 Visa	28.7099	27.7765	27.9657	27.7176	27.7367	27.791	27.9693	4.39074e+08	2.29916e+08	2.62129e+08	2.20712e+08	2.23658e+08	2.32238e+08	2.62777e+08
Q8BL86	Metallo-beta-lactamase domain-containing protein 2 (EC 3.-.-.-)	Mblac2	29.4809	27.563	28.3216	27.5696	27.5303	27.6293	28.0231	7.49289e+08	1.98291e+08	3.3547e+08	1.99188e+08	1.93845e+08	2.07614e+08	2.72774e+08
P02688	Myelin basic protein (MBP)	Mbp	33.0413	30.9	31.0987	30.8474	31.7752	30.0129	31.3701	8.8391e+09	2.00374e+09	2.29954e+09	1.93187e+09	3.67529e+09	1.08342e+09	2.77557e+09
P97521	Mitochondrial carnitine/acylcarnitine carrier protein (Carnitine/acylcarnitine translocase) (CAC) (Solute carrier family 25 member 20)	Slc25a20 Cact	30.6976	30.2379	30.1928	30.1872	30.2237	30.0182	30.096	1.74139e+09	1.26627e+09	1.22728e+09	1.22247e+09	1.25384e+09	1.08738e+09	1.14765e+09
Q5HZE0	Mitochondrial basic amino acids transporter (Carnitine/acylcarnitine translocase-like) (CACT-like) (Mitochondrial carnitine/acylcarnitine carrier protein CACL) (Mitochondrial ornithine transporter 3) (Solute carrier family 25 member 29)	Slc25a29 Ornt3	26.1602	25.5145	25.5122	25.2938	24.8852	25.308	25.3522	7.49912e+07	4.79319e+07	4.78571e+07	4.11344e+07	3.09885e+07	4.15414e+07	4.28332e+07
Q5I0C3	Methylcrotonoyl-CoA carboxylase subunit alpha, mitochondrial (MCCase subunit alpha) (EC 6.4.1.4) (3-methylcrotonyl-CoA carboxylase 1) (3-methylcrotonyl-CoA carboxylase biotin-containing subunit) (3-methylcrotonyl-CoA:carbon dioxide ligase subunit alpha)	Mccc1 Mcca	28.3975	28.1691	27.923	28.1221	27.8376	27.7776	27.7945	3.536e+08	3.01821e+08	2.54481e+08	2.92141e+08	2.39855e+08	2.30085e+08	2.32805e+08
Q3UMR5	Calcium uniporter protein, mitochondrial	Mcu	30.0297	30.1793	30.2061	30.486	30.296	30.0377	30.0853	1.09607e+09	1.2158e+09	1.23865e+09	1.50382e+09	1.3183e+09	1.10217e+09	1.13915e+09
P60755	MAM domain-containing glycosylphosphatidylinositol anchor protein 2 (MAM domain-containing protein 1)	Mdga2 Mamdc1	26.8926	25.6105	25.3367	25.2145	25.1495	25.2346	25.1567	1.24591e+08	5.1232e+07	4.23754e+07	3.89331e+07	3.72182e+07	3.94795e+07	3.74039e+07
O88989	Malate dehydrogenase, cytoplasmic (EC 1.1.1.37) (Cytosolic malate dehydrogenase)	Mdh1 Mdh	30.2531	30.0183	28.7905	30.009	28.7799	29.5692	28.4166	1.27965e+09	1.08745e+09	4.64302e+08	1.08044e+09	4.60905e+08	7.96567e+08	3.58309e+08
P04636	Malate dehydrogenase, mitochondrial (EC 1.1.1.37)	Mdh2 Mor1	34.296	34.3302	34.1909	34.2624	33.676	34.2254	34.7219	2.10919e+10	2.15981e+10	1.96102e+10	2.06072e+10	1.37246e+10	2.00851e+10	2.83358e+10
Q5PQN4	Nuclear protein MDM1	Mdm1	26.08	25.4193	24.6563	25.3641	25.4066	25.0032	25.0842	7.0935e+07	4.48708e+07	2.64417e+07	4.31868e+07	4.44781e+07	3.36301e+07	3.55709e+07
Q00566	Methyl-CpG-binding protein 2 (MeCp-2 protein) (MeCp2)	Mecp2	26.5497	24.8118	24.756	24.5733	24.6357	25.3204	25.1161	9.82323e+07	2.94504e+07	2.83325e+07	2.49638e+07	2.60669e+07	4.18981e+07	3.63669e+07
Q9DCS3	Trans-2-enoyl-CoA reductase, mitochondrial (EC 1.3.1.38)	Mecr Nrbf1	25.4748	23.4544	24.3578	23.7526	24.2067	23.7804	24.0405	4.66314e+07	1.14944e+07	2.14997e+07	1.41332e+07	1.9362e+07	1.44085e+07	1.72547e+07
Q07646	Mesoderm-specific transcript protein (EC 3.-.-.-) (Paternally-expressed gene 1 protein)	Mest Peg1 121a	19.1346	23.4395	23.5426	23.7115	23.6831	24.2897	24.3385	575559	1.13762e+07	1.22191e+07	1.37362e+07	1.3469e+07	2.05082e+07	2.12142e+07
Q6PCP5	Mitochondrial fission factor	Mff	25.7919	25.7616	26.3241	25.938	26.1691	25.8506	26.0383	5.80937e+07	5.68862e+07	8.40111e+07	6.42838e+07	7.54555e+07	6.0509e+07	6.89143e+07
Q4KM98	Mitochondrial fission factor	Mff	27.8515	27.3239	27.8585	27.6742	27.9575	27.5645	27.882	2.42175e+08	1.67997e+08	2.43351e+08	2.1418e+08	2.60638e+08	1.9849e+08	2.47355e+08
Q8R4Z9	Mitofusin-1 (EC 3.6.5.-) (Mitochondrial transmembrane GTPase FZO1B) (Transmembrane GTPase MFN1)	Mfn1 Fzo1b	27.2009	26.3393	26.5083	26.2422	25.8309	26.1703	26.8413	1.54274e+08	8.49018e+07	9.54523e+07	7.93762e+07	5.96856e+07	7.55167e+07	1.20234e+08
Q8R500	Mitofusin-2 (EC 3.6.5.-) (Mitochondrial transmembrane GTPase FZO1A) (Protein HSG) (Transmembrane GTPase MFN2)	Mfn2 Fzo1a	30.0977	29.3952	29.4498	29.2416	29.0942	29.2042	29.2867	1.14901e+09	7.06061e+08	7.33298e+08	6.34734e+08	5.73087e+08	6.18504e+08	6.54888e+08
Q9CWE0	Mitochondrial fission regulator 1-like	Mtfr1l Fam54b	27.918	27.0989	26.8017	26.9009	26.7768	26.909	26.4907	2.53595e+08	1.43745e+08	1.16983e+08	1.25308e+08	1.14982e+08	1.26009e+08	9.42995e+07
Q8CBH5	Major facilitator superfamily domain-containing protein 6 (Macrophage MHC class I receptor 2)	Mfsd6 Mmr2	22.5709	22.9994	23.1535	23.2559	23.5704	23.0063	23.8762	6.23025e+06	8.38535e+06	9.3301e+06	1.00166e+07	1.24566e+07	8.42525e+06	1.53974e+07
Q8BMG8	Mitochondrial folate transporter/carrier (Solute carrier family 25 member 32)	Slc25a32 Mftc	26.8188	25.9401	26.0154	25.7823	25.8022	25.755	25.6419	1.18375e+08	6.43789e+07	6.78301e+07	5.7709e+07	5.85114e+07	5.66284e+07	5.23563e+07
Q8R431	Monoglyceride lipase (MGL) (EC 3.1.1.23) (Monoacylglycerol lipase) (MAGL)	Mgll Mgl2	29.2874	28.621	28.4421	28.7388	28.3391	28.557	28.6832	6.55208e+08	4.12846e+08	3.64697e+08	4.47948e+08	3.3956e+08	3.94924e+08	4.31018e+08
Q5XIQ4	E3 ubiquitin-protein ligase MGRN1 (EC 6.3.2.-) (Mahogunin RING finger protein 1)	Mgrn1	27.0235	26.098	26.275	26.2438	25.7304	26.0326	26.2488	1.36425e+08	7.18244e+07	8.12038e+07	7.94623e+07	5.56699e+07	6.86434e+07	7.97388e+07
Q9CPU4	Microsomal glutathione S-transferase 3 (Microsomal GST-3) (EC 2.5.1.18) (Microsomal GST-III)	Mgst3	28.9463	29.9055	29.7186	29.7004	29.7301	30.0483	30.4469	5.17264e+08	1.00565e+09	8.83473e+08	8.72378e+08	8.90564e+08	1.1103e+09	1.46363e+09
Q8BI84	Melanoma inhibitory activity protein 3 (Transport and Golgi organization protein 1)	Mia3 Kiaa0268 Tango1	27.0198	25.53	26.1595	25.4045	25.6096	25.6561	25.7088	1.36075e+08	4.84495e+07	7.49531e+07	4.44146e+07	5.12003e+07	5.2874e+07	5.48433e+07
Q8VC42	Uncharacterized protein C18orf8 homolog (Colon cancer-associated protein Mic1) (Mic-1)	Mic1	24.087	24.498	24.4276	24.0936	24.1824	24.5163	24.6392	1.782e+07	2.36941e+07	2.25657e+07	1.79015e+07	1.90378e+07	2.39963e+07	2.61299e+07
Q8R404	MICOS complex subunit MIC13	Mic13 Qil1	27.0335	27.64	27.1695	27.9268	27.6659	27.3447	27.5426	1.37372e+08	2.09149e+08	1.50945e+08	2.55149e+08	2.12937e+08	1.70445e+08	1.95498e+08
Q9CRB9	MICOS complex subunit Mic19 (Coiled-coil-helix-coiled-coil-helix domain-containing protein 3)	Chchd3 Mic19	30.8298	29.7885	29.8225	29.7021	29.8722	29.6378	29.5184	1.90853e+09	9.27306e+08	9.49417e+08	8.73392e+08	9.82695e+08	8.35373e+08	7.69008e+08
D4A7N1	MICOS complex subunit Mic25 (Coiled-coil-helix-coiled-coil-helix domain-containing protein 6)	Chchd6 Mic25	30.9269	30.1034	30.1178	29.9682	29.8078	29.8804	29.8163	2.04137e+09	1.15353e+09	1.16507e+09	1.05032e+09	9.39841e+08	9.88333e+08	9.45336e+08
[truncated: 1,161 more rows]

## Sheet: Peptide_quantification
Peptide Sequence	NDM_1	NDM_2	NDM_3	NDM_2_re	DM_1	DM_2	DM_3
AVTEQGHELSNEER	26.171	24.9146	24.3668	24.8846	24.0636	24.811	23.8003
[truncated: 20,838 more rows]
